# Supplementary material for: Artificial kagome lattices of Shockley surface states patterned by halogen hydrogen-bonded organic frameworks
Source: Nat Commun. 2024 Apr 6;15:2969. doi: 10.1038/s41467-024-47367-5 (PMC10998891; doi:10.1038/s41467-024-47367-5)
Supplement: Supplementary file 3 — Source data [file 41467_2024_47367_MOESM3_ESM.zip › Source Data for Figures.xlsx]

## Sheet: Fig.3b
				band1	band2	band3
\g(G)	0		0	0	1.05	1.05
K	4.18879		0.04189	7.676e-05	1.04992	1.05
M	6.28319		0.08378	0.00030701	1.04969	1.05
\g(G)	9.91078		0.12566	0.00069065	1.04931	1.05
			0.16755	0.00123	1.04877	1.05
			0.20944	0.00192	1.04808	1.05
			0.25133	0.00276	1.04724	1.05
			0.29322	0.00375	1.04625	1.05
			0.3351	0.0049	1.0451	1.05
			0.37699	0.0062	1.0438	1.05
			0.41888	0.00765	1.04235	1.05
			0.46077	0.00925	1.04075	1.05
			0.50265	0.011	1.039	1.05
			0.54454	0.01289	1.03711	1.05
			0.58643	0.01494	1.03506	1.05
			0.62832	0.01713	1.03287	1.05
			0.67021	0.01947	1.03053	1.05
			0.71209	0.02195	1.02805	1.05
			0.75398	0.02458	1.02542	1.05
			0.79587	0.02735	1.02265	1.05
			0.83776	0.03026	1.01974	1.05
			0.87965	0.03331	1.01669	1.05
			0.92153	0.0365	1.0135	1.05
			0.96342	0.03983	1.01017	1.05
			1.00531	0.04329	1.00671	1.05
			1.0472	0.04689	1.00311	1.05
			1.08909	0.05062	0.99938	1.05
			1.13097	0.05449	0.99551	1.05
			1.17286	0.05848	0.99152	1.05
			1.21475	0.0626	0.9874	1.05
			1.25664	0.06684	0.98316	1.05
			1.29852	0.07121	0.97879	1.05
			1.34041	0.07571	0.97429	1.05
			1.3823	0.08032	0.96968	1.05
			1.42419	0.08505	0.96495	1.05
			1.46608	0.0899	0.9601	1.05
			1.50796	0.09486	0.95514	1.05
			1.54985	0.09993	0.95007	1.05
			1.59174	0.10512	0.94488	1.05
			1.63363	0.11041	0.93959	1.05
			1.67552	0.1158	0.9342	1.05
			1.7174	0.1213	0.9287	1.05
			1.75929	0.1269	0.9231	1.05
			1.80118	0.1326	0.9174	1.05
			1.84307	0.13839	0.91161	1.05
			1.88496	0.14428	0.90572	1.05
			1.92684	0.15025	0.89975	1.05
			1.96873	0.15631	0.89369	1.05
			2.01062	0.16246	0.88754	1.05
			2.05251	0.16869	0.88131	1.05
			2.0944	0.175	0.875	1.05
			2.13628	0.18139	0.86861	1.05
			2.17817	0.18785	0.86215	1.05
			2.22006	0.19438	0.85562	1.05
			2.26195	0.20098	0.84902	1.05
			2.30383	0.20764	0.84236	1.05
			2.34572	0.21437	0.83563	1.05
			2.38761	0.22116	0.82884	1.05
			2.4295	0.228	0.822	1.05
			2.47139	0.2349	0.8151	1.05
			2.51327	0.24184	0.80816	1.05
			2.55516	0.24884	0.80116	1.05
			2.59705	0.25588	0.79412	1.05
			2.63894	0.26296	0.78704	1.05
			2.68083	0.27008	0.77992	1.05
			2.72271	0.27723	0.77277	1.05
			2.7646	0.28442	0.76558	1.05
			2.80649	0.29163	0.75837	1.05
			2.84838	0.29887	0.75113	1.05
			2.89027	0.30613	0.74387	1.05
			2.93215	0.31342	0.73658	1.05
			2.97404	0.32071	0.72929	1.05
			3.01593	0.32802	0.72198	1.05
			3.05782	0.33534	0.71466	1.05
			3.0997	0.34267	0.70733	1.05
			3.14159	0.35	0.7	1.05
			3.18348	0.35733	0.69267	1.05
			3.22537	0.36466	0.68534	1.05
			3.26726	0.37198	0.67802	1.05
			3.30914	0.37929	0.67071	1.05
			3.35103	0.38658	0.66342	1.05
			3.39292	0.39387	0.65613	1.05
			3.43481	0.40113	0.64887	1.05
			3.4767	0.40837	0.64163	1.05
			3.51858	0.41558	0.63442	1.05
			3.56047	0.42277	0.62723	1.05
			3.60236	0.42992	0.62008	1.05
			3.64425	0.43704	0.61296	1.05
			3.68614	0.44412	0.60588	1.05
			3.72802	0.45116	0.59884	1.05
			3.76991	0.45816	0.59184	1.05
			3.8118	0.4651	0.5849	1.05
			3.85369	0.472	0.578	1.05
			3.89557	0.47884	0.57116	1.05
			3.93746	0.48563	0.56437	1.05
			3.97935	0.49236	0.55764	1.05
			4.02124	0.49902	0.55098	1.05
			4.06313	0.50562	0.54438	1.05
			4.10501	0.51215	0.53785	1.05
			4.1469	0.51861	0.53139	1.05
			4.18879	0.525	0.525	1.05
			4.20973	0.52184	0.52816	1.05
			4.23068	0.51869	0.53131	1.05
			4.25162	0.51557	0.53443	1.05
			4.27257	0.51246	0.53754	1.05
			4.29351	0.50938	0.54062	1.05
			4.31445	0.50631	0.54369	1.05
			4.3354	0.50327	0.54673	1.05
			4.35634	0.50025	0.54975	1.05
			4.37729	0.49725	0.55275	1.05
			4.39823	0.49428	0.55572	1.05
			4.41917	0.49132	0.55868	1.05
			4.44012	0.48839	0.56161	1.05
			4.46106	0.48548	0.56452	1.05
			4.48201	0.4826	0.5674	1.05
			4.50295	0.47974	0.57026	1.05
			4.52389	0.4769	0.5731	1.05
			4.54484	0.47409	0.57591	1.05
			4.56578	0.4713	0.5787	1.05
			4.58673	0.46854	0.58146	1.05
			4.60767	0.4658	0.5842	1.05
			4.62861	0.46309	0.58691	1.05
			4.64956	0.46041	0.58959	1.05
			4.6705	0.45775	0.59225	1.05
			4.69145	0.45512	0.59488	1.05
			4.71239	0.45251	0.59749	1.05
			4.73333	0.44993	0.60007	1.05
			4.75428	0.44738	0.60262	1.05
			4.77522	0.44486	0.60514	1.05
			4.79616	0.44237	0.60763	1.05
			4.81711	0.4399	0.6101	1.05
			4.83805	0.43746	0.61254	1.05
			4.859	0.43505	0.61495	1.05
			4.87994	0.43267	0.61733	1.05
			4.90088	0.43032	0.61968	1.05
			4.92183	0.428	0.622	1.05
			4.94277	0.42571	0.62429	1.05
			4.96372	0.42345	0.62655	1.05
			4.98466	0.42121	0.62879	1.05
			5.0056	0.41901	0.63099	1.05
			5.02655	0.41684	0.63316	1.05
			5.04749	0.41471	0.63529	1.05
			5.06844	0.4126	0.6374	1.05
			5.08938	0.41052	0.63948	1.05
			5.11032	0.40848	0.64152	1.05
			5.13127	0.40647	0.64353	1.05
			5.15221	0.40449	0.64551	1.05
			5.17316	0.40254	0.64746	1.05
			5.1941	0.40062	0.64938	1.05
			5.21504	0.39874	0.65126	1.05
			5.23599	0.39689	0.65311	1.05
			5.25693	0.39508	0.65492	1.05
			5.27788	0.39329	0.65671	1.05
			5.29882	0.39154	0.65846	1.05
			5.31976	0.38983	0.66017	1.05
			5.34071	0.38815	0.66185	1.05
			5.36165	0.3865	0.6635	1.05
			5.3826	0.38489	0.66511	1.05
			5.40354	0.38331	0.66669	1.05
			5.42448	0.38177	0.66823	1.05
			5.44543	0.38026	0.66974	1.05
			5.46637	0.37879	0.67121	1.05
			5.48732	0.37735	0.67265	1.05
			5.50826	0.37595	0.67405	1.05
			5.5292	0.37458	0.67542	1.05
			5.55015	0.37325	0.67675	1.05
			5.57109	0.37195	0.67805	1.05
			5.59203	0.37069	0.67931	1.05
			5.61298	0.36947	0.68053	1.05
			5.63392	0.36828	0.68172	1.05
			5.65487	0.36713	0.68287	1.05
			5.67581	0.36602	0.68398	1.05
			5.69675	0.36494	0.68506	1.05
			5.7177	0.3639	0.6861	1.05
			5.73864	0.36289	0.68711	1.05
			5.75959	0.36193	0.68807	1.05
			5.78053	0.361	0.689	1.05
			5.80147	0.3601	0.6899	1.05
			5.82242	0.35925	0.69075	1.05
			5.84336	0.35843	0.69157	1.05
			5.86431	0.35765	0.69235	1.05
			5.88525	0.35691	0.69309	1.05
			5.90619	0.3562	0.6938	1.05
			5.92714	0.35553	0.69447	1.05
			5.94808	0.3549	0.6951	1.05
			5.96903	0.35431	0.69569	1.05
			5.98997	0.35375	0.69625	1.05
			6.01091	0.35324	0.69676	1.05
			6.03186	0.35276	0.69724	1.05
			6.0528	0.35232	0.69768	1.05
			6.07375	0.35192	0.69808	1.05
			6.09469	0.35155	0.69845	1.05
			6.11563	0.35123	0.69877	1.05
			6.13658	0.35094	0.69906	1.05
			6.15752	0.35069	0.69931	1.05
			6.17847	0.35048	0.69952	1.05
			6.19941	0.35031	0.69969	1.05
			6.22035	0.35017	0.69983	1.05
			6.2413	0.35008	0.69992	1.05
			6.26224	0.35002	0.69998	1.05
			6.28319	0.35	0.7	1.05
			6.31946	0.34983	0.70017	1.05
			6.35574	0.34931	0.70069	1.05
			6.39201	0.34845	0.70155	1.05
			6.42829	0.34726	0.70274	1.05
			6.46457	0.34574	0.70426	1.05
			6.50084	0.34391	0.70609	1.05
			6.53712	0.34176	0.70824	1.05
			6.57339	0.33933	0.71067	1.05
			6.60967	0.33661	0.71339	1.05
			6.64595	0.33363	0.71637	1.05
			6.68222	0.33041	0.71959	1.05
			6.7185	0.32694	0.72306	1.05
			6.75477	0.32326	0.72674	1.05
			6.79105	0.31937	0.73063	1.05
			6.82733	0.31529	0.73471	1.05
			6.8636	0.31104	0.73896	1.05
			6.89988	0.30663	0.74337	1.05
			6.93615	0.30208	0.74792	1.05
			6.97243	0.29739	0.75261	1.05
			7.00871	0.29258	0.75742	1.05
			7.04498	0.28766	0.76234	1.05
			7.08126	0.28264	0.76736	1.05
			7.11753	0.27754	0.77246	1.05
			7.15381	0.27236	0.77764	1.05
			7.19008	0.26712	0.78288	1.05
			7.22636	0.26181	0.78819	1.05
			7.26264	0.25646	0.79354	1.05
			7.29891	0.25106	0.79894	1.05
			7.33519	0.24564	0.80436	1.05
			7.37146	0.24018	0.80982	1.05
			7.40774	0.23471	0.81529	1.05
			7.44402	0.22922	0.82078	1.05
			7.48029	0.22372	0.82628	1.05
			7.51657	0.21823	0.83177	1.05
			7.55284	0.21273	0.83727	1.05
			7.58912	0.20725	0.84275	1.05
			7.6254	0.20178	0.84822	1.05
			7.66167	0.19632	0.85368	1.05
			7.69795	0.19089	0.85911	1.05
			7.73422	0.18549	0.86451	1.05
			7.7705	0.18011	0.86989	1.05
			7.80678	0.17477	0.87523	1.05
			7.84305	0.16947	0.88053	1.05
			7.87933	0.16421	0.88579	1.05
			7.9156	0.15899	0.89101	1.05
			7.95188	0.15382	0.89618	1.05
			7.98816	0.14871	0.90129	1.05
			8.02443	0.14364	0.90636	1.05
			8.06071	0.13864	0.91136	1.05
			8.09698	0.13369	0.91631	1.05
			8.13326	0.1288	0.9212	1.05
			8.16954	0.12398	0.92602	1.05
			8.20581	0.11923	0.93077	1.05
			8.24209	0.11454	0.93546	1.05
			8.27836	0.10992	0.94008	1.05
			8.31464	0.10538	0.94462	1.05
			8.35092	0.10092	0.94908	1.05
			8.38719	0.09653	0.95347	1.05
			8.42347	0.09222	0.95778	1.05
			8.45974	0.08799	0.96201	1.05
			8.49602	0.08384	0.96616	1.05
			8.5323	0.07978	0.97022	1.05
			8.56857	0.07581	0.97419	1.05
			8.60485	0.07192	0.97808	1.05
			8.64112	0.06812	0.98188	1.05
			8.6774	0.06441	0.98559	1.05
			8.71368	0.0608	0.9892	1.05
			8.74995	0.05728	0.99272	1.05
			8.78623	0.05385	0.99615	1.05
			8.8225	0.05052	0.99948	1.05
			8.85878	0.04729	1.00271	1.05
			8.89506	0.04416	1.00584	1.05
			8.93133	0.04112	1.00888	1.05
			8.96761	0.03819	1.01181	1.05
			9.00388	0.03536	1.01464	1.05
			9.04016	0.03263	1.01737	1.05
			9.07644	0.03001	1.01999	1.05
			9.11271	0.02749	1.02251	1.05
			9.14899	0.02508	1.02492	1.05
			9.18526	0.02278	1.02722	1.05
			9.22154	0.02058	1.02942	1.05
			9.25782	0.01849	1.03151	1.05
			9.29409	0.01651	1.03349	1.05
			9.33037	0.01463	1.03537	1.05
			9.36664	0.01287	1.03713	1.05
			9.40292	0.01122	1.03878	1.05
			9.4392	0.00968	1.04032	1.05
			9.47547	0.00826	1.04174	1.05
			9.51175	0.00694	1.04306	1.05
			9.54802	0.00574	1.04426	1.05
			9.5843	0.00465	1.04535	1.05
			9.62058	0.00368	1.04632	1.05
			9.65685	0.00282	1.04718	1.05
			9.69313	0.00207	1.04793	1.05
			9.7294	0.00144	1.04856	1.05
			9.76568	0.00092076	1.04908	1.05
			9.80196	0.00051803	1.04948	1.05
			9.83823	0.00023027	1.04977	1.05
			9.87451	5.757e-05	1.04994	1.05
			9.91078	0	1.05	1.05

## Sheet: Fig.3d
				band1	band2	band3
\g(G)	0		0	0	1.125	1.125
K	4.18879		0.04189	8.188e-05	1.12492	1.125
M	6.28319		0.08378	0.00032748	1.12467	1.125
\g(G)	9.91078		0.12566	0.00073669	1.12426	1.125
			0.16755	0.00131	1.12369	1.125
			0.20944	0.00205	1.12295	1.125
			0.25133	0.00294	1.12206	1.125
			0.29322	0.004	1.121	1.125
			0.3351	0.00523	1.11977	1.125
			0.37699	0.00661	1.11839	1.125
			0.41888	0.00816	1.11684	1.125
			0.46077	0.00986	1.11514	1.125
			0.50265	0.01173	1.11327	1.125
			0.54454	0.01375	1.11125	1.125
			0.58643	0.01593	1.10907	1.125
			0.62832	0.01827	1.10673	1.125
			0.67021	0.02076	1.10424	1.125
			0.71209	0.02341	1.10159	1.125
			0.75398	0.02621	1.09879	1.125
			0.79587	0.02917	1.09583	1.125
			0.83776	0.03227	1.09273	1.125
			0.87965	0.03553	1.08947	1.125
			0.92153	0.03893	1.08607	1.125
			0.96342	0.04248	1.08252	1.125
			1.00531	0.04617	1.07883	1.125
			1.0472	0.05001	1.07499	1.125
			1.08909	0.05398	1.07102	1.125
			1.13097	0.0581	1.0669	1.125
			1.17286	0.06236	1.06264	1.125
			1.21475	0.06675	1.05825	1.125
			1.25664	0.07128	1.05372	1.125
			1.29852	0.07594	1.04906	1.125
			1.34041	0.08072	1.04428	1.125
			1.3823	0.08564	1.03936	1.125
			1.42419	0.09068	1.03432	1.125
			1.46608	0.09585	1.02915	1.125
			1.50796	0.10114	1.02386	1.125
			1.54985	0.10654	1.01846	1.125
			1.59174	0.11206	1.01294	1.125
			1.63363	0.1177	1.0073	1.125
			1.67552	0.12345	1.00155	1.125
			1.7174	0.1293	0.9957	1.125
			1.75929	0.13527	0.98973	1.125
			1.80118	0.14133	0.98367	1.125
			1.84307	0.1475	0.9775	1.125
			1.88496	0.15376	0.97124	1.125
			1.92684	0.16012	0.96488	1.125
			1.96873	0.16658	0.95842	1.125
			2.01062	0.17312	0.95188	1.125
			2.05251	0.17975	0.94525	1.125
			2.0944	0.18646	0.93854	1.125
			2.13628	0.19325	0.93175	1.125
			2.17817	0.20012	0.92488	1.125
			2.22006	0.20707	0.91793	1.125
			2.26195	0.21408	0.91092	1.125
			2.30383	0.22116	0.90384	1.125
			2.34572	0.22831	0.89669	1.125
			2.38761	0.23552	0.88948	1.125
			2.4295	0.24279	0.88221	1.125
			2.47139	0.25011	0.87489	1.125
			2.51327	0.25748	0.86752	1.125
			2.55516	0.2649	0.8601	1.125
			2.59705	0.27236	0.85264	1.125
			2.63894	0.27987	0.84513	1.125
			2.68083	0.28741	0.83759	1.125
			2.72271	0.29498	0.83002	1.125
			2.7646	0.30259	0.82241	1.125
			2.80649	0.31022	0.81478	1.125
			2.84838	0.31787	0.80713	1.125
			2.89027	0.32554	0.79946	1.125
			2.93215	0.33322	0.79178	1.125
			2.97404	0.34091	0.78409	1.125
			3.01593	0.34861	0.77639	1.125
			3.05782	0.35631	0.76869	1.125
			3.0997	0.36401	0.76099	1.125
			3.14159	0.3717	0.7533	1.125
			3.18348	0.37937	0.74563	1.125
			3.22537	0.38703	0.73797	1.125
			3.26726	0.39467	0.73033	1.125
			3.30914	0.40228	0.72272	1.125
			3.35103	0.40985	0.71515	1.125
			3.39292	0.41738	0.70762	1.125
			3.43481	0.42487	0.70013	1.125
			3.4767	0.4323	0.6927	1.125
			3.51858	0.43966	0.68534	1.125
			3.56047	0.44696	0.67804	1.125
			3.60236	0.45416	0.67084	1.125
			3.64425	0.46127	0.66373	1.125
			3.68614	0.46826	0.65674	1.125
			3.72802	0.47511	0.64989	1.125
			3.76991	0.4818	0.6432	1.125
			3.8118	0.4883	0.6367	1.125
			3.85369	0.49456	0.63044	1.125
			3.89557	0.50052	0.62448	1.125
			3.93746	0.50613	0.61887	1.125
			3.97935	0.51128	0.61372	1.125
			4.02124	0.51584	0.60916	1.125
			4.06313	0.51966	0.60534	1.125
			4.10501	0.52256	0.60244	1.125
			4.1469	0.52438	0.60062	1.125
			4.18879	0.525	0.6	1.125
			4.20973	0.52485	0.60015	1.125
			4.23068	0.5244	0.6006	1.125
			4.25162	0.52367	0.60133	1.125
			4.27257	0.52268	0.60232	1.125
			4.29351	0.52145	0.60355	1.125
			4.31445	0.52001	0.60499	1.125
			4.3354	0.51839	0.60661	1.125
			4.35634	0.51661	0.60839	1.125
			4.37729	0.51469	0.61031	1.125
			4.39823	0.51265	0.61235	1.125
			4.41917	0.51051	0.61449	1.125
			4.44012	0.5083	0.6167	1.125
			4.46106	0.50601	0.61899	1.125
			4.48201	0.50367	0.62133	1.125
			4.50295	0.50128	0.62372	1.125
			4.52389	0.49886	0.62614	1.125
			4.54484	0.49641	0.62859	1.125
			4.56578	0.49393	0.63107	1.125
			4.58673	0.49144	0.63356	1.125
			4.60767	0.48894	0.63606	1.125
			4.62861	0.48643	0.63857	1.125
			4.64956	0.48392	0.64108	1.125
			4.6705	0.48141	0.64359	1.125
			4.69145	0.47891	0.64609	1.125
			4.71239	0.47641	0.64859	1.125
			4.73333	0.47392	0.65108	1.125
			4.75428	0.47144	0.65356	1.125
			4.77522	0.46898	0.65602	1.125
			4.79616	0.46653	0.65847	1.125
			4.81711	0.4641	0.6609	1.125
			4.83805	0.46168	0.66332	1.125
			4.859	0.45929	0.66571	1.125
			4.87994	0.45691	0.66809	1.125
			4.90088	0.45456	0.67044	1.125
			4.92183	0.45223	0.67277	1.125
			4.94277	0.44992	0.67508	1.125
			4.96372	0.44764	0.67736	1.125
			4.98466	0.44538	0.67962	1.125
			5.0056	0.44315	0.68185	1.125
			5.02655	0.44095	0.68405	1.125
			5.04749	0.43877	0.68623	1.125
			5.06844	0.43662	0.68838	1.125
			5.08938	0.4345	0.6905	1.125
			5.11032	0.43241	0.69259	1.125
			5.13127	0.43035	0.69465	1.125
			5.15221	0.42832	0.69668	1.125
			5.17316	0.42632	0.69868	1.125
			5.1941	0.42435	0.70065	1.125
			5.21504	0.42241	0.70259	1.125
			5.23599	0.4205	0.7045	1.125
			5.25693	0.41863	0.70637	1.125
			5.27788	0.41679	0.70821	1.125
			5.29882	0.41498	0.71002	1.125
			5.31976	0.41321	0.71179	1.125
			5.34071	0.41147	0.71353	1.125
			5.36165	0.40976	0.71524	1.125
			5.3826	0.40809	0.71691	1.125
			5.40354	0.40645	0.71855	1.125
			5.42448	0.40485	0.72015	1.125
			5.44543	0.40329	0.72171	1.125
			5.46637	0.40176	0.72324	1.125
			5.48732	0.40026	0.72474	1.125
			5.50826	0.3988	0.7262	1.125
			5.5292	0.39738	0.72762	1.125
			5.55015	0.39599	0.72901	1.125
			5.57109	0.39464	0.73036	1.125
			5.59203	0.39333	0.73167	1.125
			5.61298	0.39205	0.73295	1.125
			5.63392	0.39081	0.73419	1.125
			5.65487	0.38961	0.73539	1.125
			5.67581	0.38845	0.73655	1.125
			5.69675	0.38733	0.73767	1.125
			5.7177	0.38624	0.73876	1.125
			5.73864	0.38519	0.73981	1.125
			5.75959	0.38418	0.74082	1.125
			5.78053	0.38321	0.74179	1.125
			5.80147	0.38227	0.74273	1.125
			5.82242	0.38138	0.74362	1.125
			5.84336	0.38052	0.74448	1.125
			5.86431	0.37971	0.74529	1.125
			5.88525	0.37893	0.74607	1.125
			5.90619	0.37819	0.74681	1.125
			5.92714	0.37749	0.74751	1.125
			5.94808	0.37683	0.74817	1.125
			5.96903	0.37621	0.74879	1.125
			5.98997	0.37563	0.74937	1.125
			6.01091	0.37509	0.74991	1.125
			6.03186	0.37459	0.75041	1.125
			6.0528	0.37413	0.75087	1.125
			6.07375	0.37371	0.75129	1.125
			6.09469	0.37332	0.75168	1.125
			6.11563	0.37298	0.75202	1.125
			6.13658	0.37268	0.75232	1.125
			6.15752	0.37242	0.75258	1.125
			6.17847	0.3722	0.7528	1.125
			6.19941	0.37202	0.75298	1.125
			6.22035	0.37188	0.75312	1.125
			6.2413	0.37178	0.75322	1.125
			6.26224	0.37172	0.75328	1.125
			6.28319	0.3717	0.7533	1.125
			6.31946	0.37151	0.75349	1.125
			6.35574	0.37097	0.75403	1.125
			6.39201	0.37007	0.75493	1.125
			6.42829	0.36882	0.75618	1.125
			6.46457	0.36723	0.75777	1.125
			6.50084	0.3653	0.7597	1.125
			6.53712	0.36306	0.76194	1.125
			6.57339	0.3605	0.7645	1.125
			6.60967	0.35765	0.76735	1.125
			6.64595	0.35451	0.77049	1.125
			6.68222	0.35112	0.77388	1.125
			6.7185	0.34747	0.77753	1.125
			6.75477	0.34359	0.78141	1.125
			6.79105	0.3395	0.7855	1.125
			6.82733	0.3352	0.7898	1.125
			6.8636	0.33072	0.79428	1.125
			6.89988	0.32606	0.79894	1.125
			6.93615	0.32125	0.80375	1.125
			6.97243	0.3163	0.8087	1.125
			7.00871	0.31122	0.81378	1.125
			7.04498	0.30602	0.81898	1.125
			7.08126	0.30071	0.82429	1.125
			7.11753	0.29531	0.82969	1.125
			7.15381	0.28983	0.83517	1.125
			7.19008	0.28427	0.84073	1.125
			7.22636	0.27865	0.84635	1.125
			7.26264	0.27298	0.85202	1.125
			7.29891	0.26726	0.85774	1.125
			7.33519	0.2615	0.8635	1.125
			7.37146	0.25572	0.86928	1.125
			7.40774	0.24991	0.87509	1.125
			7.44402	0.24408	0.88092	1.125
			7.48029	0.23825	0.88675	1.125
			7.51657	0.23241	0.89259	1.125
			7.55284	0.22657	0.89843	1.125
			7.58912	0.22074	0.90426	1.125
			7.6254	0.21493	0.91007	1.125
			7.66167	0.20913	0.91587	1.125
			7.69795	0.20336	0.92164	1.125
			7.73422	0.19761	0.92739	1.125
			7.7705	0.1919	0.9331	1.125
			7.80678	0.18622	0.93878	1.125
			7.84305	0.18058	0.94442	1.125
			7.87933	0.17498	0.95002	1.125
			7.9156	0.16943	0.95557	1.125
			7.95188	0.16393	0.96107	1.125
			7.98816	0.15848	0.96652	1.125
			8.02443	0.15309	0.97191	1.125
			8.06071	0.14776	0.97724	1.125
			8.09698	0.14249	0.98251	1.125
			8.13326	0.13729	0.98771	1.125
			8.16954	0.13215	0.99285	1.125
			8.20581	0.12709	0.99791	1.125
			8.24209	0.1221	1.0029	1.125
			8.27836	0.11718	1.00782	1.125
			8.31464	0.11234	1.01266	1.125
			8.35092	0.10759	1.01741	1.125
			8.38719	0.10291	1.02209	1.125
			8.42347	0.09832	1.02668	1.125
			8.45974	0.09381	1.03119	1.125
			8.49602	0.08939	1.03561	1.125
			8.5323	0.08507	1.03993	1.125
			8.56857	0.08083	1.04417	1.125
			8.60485	0.07669	1.04831	1.125
			8.64112	0.07264	1.05236	1.125
			8.6774	0.06869	1.05631	1.125
			8.71368	0.06483	1.06017	1.125
			8.74995	0.06108	1.06392	1.125
			8.78623	0.05743	1.06757	1.125
			8.8225	0.05388	1.07112	1.125
			8.85878	0.05043	1.07457	1.125
			8.89506	0.04709	1.07791	1.125
			8.93133	0.04386	1.08114	1.125
			8.96761	0.04073	1.08427	1.125
			9.00388	0.03771	1.08729	1.125
			9.04016	0.03481	1.09019	1.125
			9.07644	0.03201	1.09299	1.125
			9.11271	0.02932	1.09568	1.125
			9.14899	0.02675	1.09825	1.125
			9.18526	0.02429	1.10071	1.125
			9.22154	0.02195	1.10305	1.125
			9.25782	0.01972	1.10528	1.125
			9.29409	0.01761	1.10739	1.125
			9.33037	0.01561	1.10939	1.125
			9.36664	0.01373	1.11127	1.125
			9.40292	0.01197	1.11303	1.125
			9.4392	0.01033	1.11467	1.125
			9.47547	0.00881	1.11619	1.125
			9.51175	0.00741	1.11759	1.125
			9.54802	0.00612	1.11888	1.125
			9.5843	0.00496	1.12004	1.125
			9.62058	0.00392	1.12108	1.125
			9.65685	0.00301	1.12199	1.125
			9.69313	0.00221	1.12279	1.125
			9.7294	0.00153	1.12347	1.125
			9.76568	0.00098214	1.12402	1.125
			9.80196	0.00055256	1.12445	1.125
			9.83823	0.00024562	1.12475	1.125
			9.87451	6.141e-05	1.12494	1.125
			9.91078	0	1.125	1.125

## Sheet: Fig.3f
				band1	band2	band3	band4
\g(G)	0		0	0	0	1	1
K	4.18879		0.04189	0	0.00016445	0.99995	1
M	6.28319		0.08378	0	0.00065734	0.99981	1
\g(G)	9.91078		0.12566	0	0.00148	0.99958	1
			0.16755	0	0.00262	0.99925	1
			0.20944	0	0.00409	0.99883	1
			0.25133	0	0.00587	0.99831	1
			0.29322	0	0.00797	0.9977	1
			0.3351	0	0.01037	0.997	1
			0.37699	0	0.01307	0.9962	1
			0.41888	0	0.01607	0.99531	1
			0.46077	0	0.01935	0.99433	1
			0.50265	0	0.02291	0.99325	1
			0.54454	0	0.02673	0.99208	1
			0.58643	0	0.03082	0.99082	1
			0.62832	0	0.03516	0.98947	1
			0.67021	0	0.03974	0.98803	1
			0.71209	0	0.04456	0.9865	1
			0.75398	0	0.04959	0.98487	1
			0.79587	0	0.05484	0.98316	1
			0.83776	0	0.0603	0.98135	1
			0.87965	0	0.06594	0.97946	1
			0.92153	0	0.07178	0.97747	1
			0.96342	0	0.07778	0.9754	1
			1.00531	0	0.08396	0.97324	1
			1.0472	0	0.09029	0.97099	1
			1.08909	0	0.09677	0.96866	1
			1.13097	0	0.10339	0.96623	1
			1.17286	0	0.11014	0.96373	1
			1.21475	0	0.11702	0.96114	1
			1.25664	0	0.12401	0.95846	1
			1.29852	0	0.13111	0.9557	1
			1.34041	0	0.13832	0.95285	1
			1.3823	0	0.14561	0.94993	1
			1.42419	0	0.15299	0.94692	1
			1.46608	0	0.16046	0.94383	1
			1.50796	0	0.168	0.94066	1
			1.54985	0	0.1756	0.93742	1
			1.59174	0	0.18327	0.93409	1
			1.63363	0	0.19099	0.93069	1
			1.67552	0	0.19877	0.92721	1
			1.7174	0	0.20659	0.92365	1
			1.75929	0	0.21445	0.92002	1
			1.80118	0	0.22234	0.91632	1
			1.84307	0	0.23027	0.91254	1
			1.88496	0	0.23822	0.90869	1
			1.92684	0	0.2462	0.90477	1
			1.96873	0	0.25419	0.90078	1
			2.01062	0	0.2622	0.89673	1
			2.05251	0	0.27021	0.8926	1
			2.0944	0	0.27823	0.88841	1
			2.13628	0	0.28626	0.88415	1
			2.17817	0	0.29428	0.87984	1
			2.22006	0	0.3023	0.87545	1
			2.26195	0	0.3103	0.87101	1
			2.30383	0	0.3183	0.86651	1
			2.34572	0	0.32629	0.86195	1
			2.38761	0	0.33425	0.85733	1
			2.4295	0	0.3422	0.85265	1
			2.47139	0	0.35012	0.84793	1
			2.51327	0	0.35802	0.84315	1
			2.55516	0	0.36589	0.83831	1
			2.59705	0	0.37372	0.83343	1
			2.63894	0	0.38153	0.8285	1
			2.68083	0	0.3893	0.82352	1
			2.72271	0	0.39703	0.8185	1
			2.7646	0	0.40472	0.81344	1
			2.80649	0	0.41237	0.80833	1
			2.84838	0	0.41997	0.80318	1
			2.89027	0	0.42753	0.798	1
			2.93215	0	0.43503	0.79278	1
			2.97404	0	0.44249	0.78752	1
			3.01593	0	0.4499	0.78223	1
			3.05782	0	0.45725	0.77691	1
			3.0997	0	0.46454	0.77157	1
			3.14159	0	0.47178	0.76619	1
			3.18348	0	0.47896	0.76079	1
			3.22537	0	0.48607	0.75537	1
			3.26726	0	0.49313	0.74992	1
			3.30914	0	0.50011	0.74446	1
			3.35103	0	0.50704	0.73898	1
			3.39292	0	0.51389	0.73349	1
			3.43481	0	0.52068	0.72799	1
			3.4767	0	0.52739	0.72247	1
			3.51858	0	0.53404	0.71695	1
			3.56047	0	0.54061	0.71142	1
			3.60236	0	0.54711	0.70589	1
			3.64425	0	0.55353	0.70036	1
			3.68614	0	0.55987	0.69483	1
			3.72802	0	0.56614	0.6893	1
			3.76991	0	0.57232	0.68378	1
			3.8118	0	0.57843	0.67828	1
			3.85369	0	0.58445	0.67278	1
			3.89557	0	0.59039	0.6673	1
			3.93746	0	0.59625	0.66183	1
			3.97935	0	0.60202	0.65639	1
			4.02124	0	0.6077	0.65097	1
			4.06313	0	0.6133	0.64557	1
			4.10501	0	0.61881	0.6402	1
			4.1469	0	0.62423	0.63487	1
			4.18879	0	0.62956	0.62956	1
			4.20973	0	0.62693	0.63219	1
			4.23068	0	0.6243	0.6348	1
			4.25162	0	0.62168	0.63739	1
			4.27257	0	0.61907	0.63995	1
			4.29351	0	0.61647	0.64249	1
			4.31445	0	0.61389	0.645	1
			4.3354	0	0.61131	0.6475	1
			4.35634	0	0.60875	0.64997	1
			4.37729	0	0.6062	0.65241	1
			4.39823	0	0.60366	0.65483	1
			4.41917	0	0.60113	0.65723	1
			4.44012	0	0.59862	0.6596	1
			4.46106	0	0.59612	0.66195	1
			4.48201	0	0.59364	0.66428	1
			4.50295	0	0.59116	0.66658	1
			4.52389	0	0.58871	0.66886	1
			4.54484	0	0.58627	0.67111	1
			4.56578	0	0.58384	0.67334	1
			4.58673	0	0.58143	0.67554	1
			4.60767	0	0.57904	0.67772	1
			4.62861	0	0.57666	0.67987	1
			4.64956	0	0.57431	0.682	1
			4.6705	0	0.57196	0.68411	1
			4.69145	0	0.56964	0.68619	1
			4.71239	0	0.56733	0.68824	1
			4.73333	0	0.56505	0.69027	1
			4.75428	0	0.56278	0.69227	1
			4.77522	0	0.56053	0.69425	1
			4.79616	0	0.5583	0.6962	1
			4.81711	0	0.55609	0.69813	1
			4.83805	0	0.5539	0.70003	1
			4.859	0	0.55174	0.70191	1
			4.87994	0	0.54959	0.70376	1
			4.90088	0	0.54747	0.70558	1
			4.92183	0	0.54536	0.70738	1
			4.94277	0	0.54328	0.70915	1
			4.96372	0	0.54123	0.7109	1
			4.98466	0	0.53919	0.71262	1
			5.0056	0	0.53718	0.71431	1
			5.02655	0	0.5352	0.71598	1
			5.04749	0	0.53323	0.71762	1
			5.06844	0	0.5313	0.71924	1
			5.08938	0	0.52938	0.72082	1
			5.11032	0	0.5275	0.72239	1
			5.13127	0	0.52563	0.72392	1
			5.15221	0	0.5238	0.72543	1
			5.17316	0	0.52199	0.72691	1
			5.1941	0	0.52021	0.72837	1
			5.21504	0	0.51845	0.7298	1
			5.23599	0	0.51673	0.7312	1
			5.25693	0	0.51503	0.73258	1
			5.27788	0	0.51335	0.73392	1
			5.29882	0	0.51171	0.73525	1
			5.31976	0	0.5101	0.73654	1
			5.34071	0	0.50851	0.73781	1
			5.36165	0	0.50696	0.73905	1
			5.3826	0	0.50543	0.74026	1
			5.40354	0	0.50394	0.74144	1
			5.42448	0	0.50247	0.7426	1
			5.44543	0	0.50104	0.74373	1
			5.46637	0	0.49964	0.74484	1
			5.48732	0	0.49827	0.74591	1
			5.50826	0	0.49693	0.74696	1
			5.5292	0	0.49562	0.74798	1
			5.55015	0	0.49434	0.74898	1
			5.57109	0	0.4931	0.74994	1
			5.59203	0	0.49189	0.75088	1
			5.61298	0	0.49072	0.75179	1
			5.63392	0	0.48957	0.75268	1
			5.65487	0	0.48846	0.75353	1
			5.67581	0	0.48739	0.75436	1
			5.69675	0	0.48635	0.75516	1
			5.7177	0	0.48534	0.75593	1
			5.73864	0	0.48437	0.75668	1
			5.75959	0	0.48343	0.75739	1
			5.78053	0	0.48252	0.75808	1
			5.80147	0	0.48166	0.75874	1
			5.82242	0	0.48082	0.75937	1
			5.84336	0	0.48003	0.75998	1
			5.86431	0	0.47927	0.76056	1
			5.88525	0	0.47854	0.7611	1
			5.90619	0	0.47785	0.76162	1
			5.92714	0	0.4772	0.76212	1
			5.94808	0	0.47659	0.76258	1
			5.96903	0	0.47601	0.76302	1
			5.98997	0	0.47546	0.76343	1
			6.01091	0	0.47496	0.76381	1
			6.03186	0	0.47449	0.76416	1
			6.0528	0	0.47406	0.76448	1
			6.07375	0	0.47366	0.76478	1
			6.09469	0	0.47331	0.76505	1
			6.11563	0	0.47299	0.76529	1
			6.13658	0	0.4727	0.7655	1
			6.15752	0	0.47246	0.76568	1
			6.17847	0	0.47225	0.76584	1
			6.19941	0	0.47208	0.76596	1
			6.22035	0	0.47195	0.76606	1
			6.2413	0	0.47186	0.76613	1
			6.26224	0	0.4718	0.76618	1
			6.28319	0	0.47178	0.76619	1
			6.31946	0	0.47161	0.76632	1
			6.35574	0	0.4711	0.7667	1
			6.39201	0	0.47026	0.76733	1
			6.42829	0	0.46908	0.7682	1
			6.46457	0	0.46758	0.76932	1
			6.50084	0	0.46577	0.77066	1
			6.53712	0	0.46364	0.77223	1
			6.57339	0	0.46122	0.77401	1
			6.60967	0	0.45852	0.77599	1
			6.64595	0	0.45554	0.77816	1
			6.68222	0	0.4523	0.7805	1
			6.7185	0	0.44881	0.78302	1
			6.75477	0	0.44508	0.78568	1
			6.79105	0	0.44113	0.78849	1
			6.82733	0	0.43696	0.79143	1
			6.8636	0	0.4326	0.79448	1
			6.89988	0	0.42804	0.79764	1
			6.93615	0	0.42331	0.8009	1
			6.97243	0	0.41842	0.80424	1
			7.00871	0	0.41336	0.80766	1
			7.04498	0	0.40816	0.81114	1
			7.08126	0	0.40283	0.81469	1
			7.11753	0	0.39736	0.81828	1
			7.15381	0	0.39177	0.82192	1
			7.19008	0	0.38607	0.8256	1
			7.22636	0	0.38027	0.8293	1
			7.26264	0	0.37437	0.83303	1
			7.29891	0	0.36837	0.83677	1
			7.33519	0	0.36229	0.84053	1
			7.37146	0	0.35614	0.84429	1
			7.40774	0	0.3499	0.84806	1
			7.44402	0	0.3436	0.85182	1
			7.48029	0	0.33724	0.85558	1
			7.51657	0	0.33082	0.85932	1
			7.55284	0	0.32435	0.86306	1
			7.58912	0	0.31783	0.86678	1
			7.6254	0	0.31127	0.87047	1
			7.66167	0	0.30466	0.87415	1
			7.69795	0	0.29803	0.8778	1
			7.73422	0	0.29136	0.88142	1
			7.7705	0	0.28466	0.88501	1
			7.80678	0	0.27794	0.88856	1
			7.84305	0	0.27121	0.89208	1
			7.87933	0	0.26445	0.89557	1
			7.9156	0	0.25769	0.89902	1
			7.95188	0	0.25092	0.90242	1
			7.98816	0	0.24415	0.90578	1
			8.02443	0	0.23737	0.9091	1
			8.06071	0	0.2306	0.91238	1
			8.09698	0	0.22384	0.91561	1
			8.13326	0	0.21709	0.91879	1
			8.16954	0	0.21036	0.92192	1
			8.20581	0	0.20364	0.925	1
			8.24209	0	0.19695	0.92802	1
			8.27836	0	0.19029	0.931	1
			8.31464	0	0.18366	0.93392	1
			8.35092	0	0.17706	0.93679	1
			8.38719	0	0.1705	0.9396	1
			8.42347	0	0.16399	0.94235	1
			8.45974	0	0.15753	0.94505	1
			8.49602	0	0.15112	0.94769	1
			8.5323	0	0.14476	0.95027	1
			8.56857	0	0.13847	0.95279	1
			8.60485	0	0.13225	0.95525	1
			8.64112	0	0.1261	0.95765	1
			8.6774	0	0.12002	0.95999	1
			8.71368	0	0.11403	0.96227	1
			8.74995	0	0.10813	0.96448	1
			8.78623	0	0.10231	0.96663	1
			8.8225	0	0.0966	0.96872	1
			8.85878	0	0.09099	0.97074	1
			8.89506	0	0.08549	0.9727	1
			8.93133	0	0.0801	0.97459	1
			8.96761	0	0.07484	0.97642	1
			9.00388	0	0.0697	0.97818	1
			9.04016	0	0.0647	0.97987	1
			9.07644	0	0.05984	0.9815	1
			9.11271	0	0.05512	0.98306	1
			9.14899	0	0.05055	0.98456	1
			9.18526	0	0.04614	0.98599	1
			9.22154	0	0.0419	0.98734	1
			9.25782	0	0.03783	0.98864	1
			9.29409	0	0.03393	0.98986	1
			9.33037	0	0.03022	0.99101	1
			9.36664	0	0.0267	0.9921	1
			9.40292	0	0.02337	0.99311	1
			9.4392	0	0.02024	0.99406	1
			9.47547	0	0.01732	0.99494	1
			9.51175	0	0.01461	0.99574	1
			9.54802	0	0.01212	0.99648	1
			9.5843	0	0.00985	0.99715	1
			9.62058	0	0.00781	0.99775	1
			9.65685	0	0.00599	0.99827	1
			9.69313	0	0.00441	0.99873	1
			9.7294	0	0.00307	0.99912	1
			9.76568	0	0.00197	0.99944	1
			9.80196	0	0.00111	0.99968	1
			9.83823	0	0.00049312	0.99986	1
			9.87451	0	0.00012335	0.99996	1
			9.91078	0	0	1	1

## Sheet: Fig.4a
bias	bare Ag(111)	bias	benzene	bias	Br	bias	interval
2	0.41539	-2	0.01029	-2	0.01381	-2	0.01237
1.98431	0.41813	-1.996	0.01162	-1.996	0.01424	-1.996	0.01414
1.96863	0.41771	-1.99199	0.01277	-1.99199	0.01293	-1.99199	0.01499
1.95294	0.40607	-1.98799	0.01082	-1.98799	0.0137	-1.98799	0.01395
1.93725	0.39134	-1.98398	0.01057	-1.98398	0.01384	-1.98398	0.01362
1.92157	0.39447	-1.97998	0.01153	-1.97998	0.01397	-1.97998	0.01293
1.90588	0.38801	-1.97598	0.01007	-1.97598	0.01383	-1.97598	0.01341
1.8902	0.37386	-1.97197	0.0116	-1.97197	0.01342	-1.97197	0.01152
1.87451	0.35329	-1.96797	0.01301	-1.96797	0.01016	-1.96797	0.01198
1.85882	0.35069	-1.96396	0.01229	-1.96396	0.00999	-1.96396	0.01267
1.84314	0.35504	-1.95996	0.01279	-1.95996	0.01144	-1.95996	0.01248
1.82745	0.35621	-1.95596	0.00968	-1.95596	0.01137	-1.95596	0.01301
1.81176	0.3485	-1.95195	0.01055	-1.95195	0.01383	-1.95195	0.01165
1.79608	0.32907	-1.94795	0.01113	-1.94795	0.0137	-1.94795	0.01289
1.78039	0.3251	-1.94394	0.00965	-1.94394	0.01206	-1.94394	0.01325
1.76471	0.32807	-1.93994	0.01092	-1.93994	0.01165	-1.93994	0.01287
1.74902	0.32502	-1.93594	0.01143	-1.93594	0.01177	-1.93594	0.01254
1.73333	0.31935	-1.93193	0.01115	-1.93193	0.01311	-1.93193	0.01174
1.71765	0.30812	-1.92793	0.01095	-1.92793	0.01196	-1.92793	0.01081
1.70196	0.31164	-1.92392	0.01126	-1.92392	0.0117	-1.92392	0.00991
1.68627	0.30796	-1.91992	0.01114	-1.91992	0.0122	-1.91992	0.01148
1.67059	0.30245	-1.91592	0.01157	-1.91592	0.01194	-1.91592	0.01105
1.6549	0.29564	-1.91191	0.01211	-1.91191	0.01234	-1.91191	0.00954
1.63922	0.28942	-1.90791	0.01048	-1.90791	0.01112	-1.90791	0.01053
1.62353	0.29189	-1.9039	0.01133	-1.9039	0.011	-1.9039	0.01087
1.60784	0.29662	-1.8999	0.01176	-1.8999	0.01116	-1.8999	0.01151
1.59216	0.2976	-1.8959	0.01046	-1.8959	0.01118	-1.8959	0.01083
1.57647	0.28366	-1.89189	0.01025	-1.89189	0.01103	-1.89189	0.00923
1.56078	0.27526	-1.88789	0.0112	-1.88789	0.01006	-1.88789	0.01077
1.5451	0.27517	-1.88388	0.01242	-1.88388	0.01126	-1.88388	0.01218
1.52941	0.27566	-1.87988	0.01058	-1.87988	0.01046	-1.87988	0.01224
1.51373	0.26771	-1.87588	0.01129	-1.87588	0.00979	-1.87588	0.0127
1.49804	0.26336	-1.87187	0.01003	-1.87187	0.01197	-1.87187	0.01551
1.48235	0.26058	-1.86787	0.00952	-1.86787	0.01076	-1.86787	0.01255
1.46667	0.25086	-1.86386	0.01103	-1.86386	0.01081	-1.86386	0.01171
1.45098	0.25743	-1.85986	0.00934	-1.85986	0.01041	-1.85986	0.01229
1.43529	0.25448	-1.85586	0.0121	-1.85586	0.01114	-1.85586	0.01224
1.41961	0.25109	-1.85185	0.0123	-1.85185	0.00872	-1.85185	0.01215
1.40392	0.2431	-1.84785	0.00841	-1.84785	0.00762	-1.84785	0.01101
1.38824	0.23845	-1.84384	0.01037	-1.84384	0.01022	-1.84384	0.0126
1.37255	0.23405	-1.83984	0.01106	-1.83984	0.01243	-1.83984	0.01136
1.35686	0.23734	-1.83584	0.01141	-1.83584	0.01421	-1.83584	0.00956
1.34118	0.23203	-1.83183	0.01086	-1.83183	0.01325	-1.83183	0.01269
1.32549	0.22726	-1.82783	0.00949	-1.82783	0.01065	-1.82783	0.01121
1.3098	0.22645	-1.82382	0.01137	-1.82382	0.00984	-1.82382	0.01297
1.29412	0.22308	-1.81982	0.01018	-1.81982	0.00905	-1.81982	0.01232
1.27843	0.22195	-1.81582	0.00966	-1.81582	0.00977	-1.81582	0.00835
1.26275	0.22208	-1.81181	0.00865	-1.81181	0.00969	-1.81181	0.00956
1.24706	0.22214	-1.80781	0.0104	-1.80781	0.00936	-1.80781	0.01072
1.23137	0.21667	-1.8038	0.00997	-1.8038	0.01054	-1.8038	0.01082
1.21569	0.21403	-1.7998	0.01022	-1.7998	0.01129	-1.7998	0.01026
1.2	0.21482	-1.7958	0.01019	-1.7958	0.01102	-1.7958	0.01218
1.18431	0.21111	-1.79179	0.00859	-1.79179	0.00788	-1.79179	0.01312
1.16863	0.2008	-1.78779	0.00924	-1.78779	0.00854	-1.78779	0.00981
1.15294	0.19389	-1.78378	0.009	-1.78378	0.0112	-1.78378	0.00858
1.13725	0.19552	-1.77978	0.01002	-1.77978	0.01187	-1.77978	0.00878
1.12157	0.19139	-1.77578	0.01083	-1.77578	0.01137	-1.77578	0.01109
1.10588	0.18253	-1.77177	0.00906	-1.77177	0.01041	-1.77177	0.01201
1.0902	0.18088	-1.76777	0.00767	-1.76777	0.01006	-1.76777	0.01107
1.07451	0.18359	-1.76376	0.00738	-1.76376	0.00864	-1.76376	0.01106
1.05882	0.18181	-1.75976	0.00958	-1.75976	0.0074	-1.75976	0.00984
1.04314	0.17777	-1.75576	0.01068	-1.75576	0.00745	-1.75576	0.00973
1.02745	0.17591	-1.75175	0.00786	-1.75175	0.00885	-1.75175	0.00873
1.01176	0.17693	-1.74775	0.00689	-1.74775	0.01034	-1.74775	0.00913
0.99608	0.17687	-1.74374	0.00744	-1.74374	0.00947	-1.74374	0.01012
0.98039	0.1751	-1.73974	0.00919	-1.73974	0.01016	-1.73974	0.00946
0.96471	0.17752	-1.73574	0.0099	-1.73574	0.01102	-1.73574	0.00938
0.94902	0.17422	-1.73173	0.01042	-1.73173	0.01071	-1.73173	0.00811
0.93333	0.17464	-1.72773	0.01047	-1.72773	0.01068	-1.72773	0.00876
0.91765	0.16947	-1.72372	0.0105	-1.72372	0.00927	-1.72372	0.01176
0.90196	0.16978	-1.71972	0.01182	-1.71972	0.00948	-1.71972	0.01161
0.88627	0.16213	-1.71572	0.00986	-1.71572	0.00845	-1.71572	0.01056
0.87059	0.16148	-1.71171	0.00898	-1.71171	0.00734	-1.71171	0.00852
0.8549	0.16338	-1.70771	0.00909	-1.70771	0.00716	-1.70771	0.00913
0.83922	0.16319	-1.7037	0.0097	-1.7037	0.00795	-1.7037	0.00879
0.82353	0.15914	-1.6997	0.00908	-1.6997	0.00988	-1.6997	0.00886
0.80784	0.15962	-1.6957	0.00835	-1.6957	0.00799	-1.6957	0.01005
0.79216	0.15436	-1.69169	0.01014	-1.69169	0.00956	-1.69169	0.01002
0.77647	0.15445	-1.68769	0.00873	-1.68769	0.00923	-1.68769	0.01123
0.76078	0.15621	-1.68368	0.00832	-1.68368	0.00903	-1.68368	0.00931
0.7451	0.15798	-1.67968	0.01085	-1.67968	0.0118	-1.67968	0.00915
0.72941	0.15443	-1.67568	0.01057	-1.67568	0.00961	-1.67568	0.00941
0.71373	0.15556	-1.67167	0.01055	-1.67167	0.01096	-1.67167	0.01018
0.69804	0.15413	-1.66767	0.00927	-1.66767	0.00968	-1.66767	0.01038
0.68235	0.14639	-1.66366	0.01028	-1.66366	0.01041	-1.66366	0.00848
0.66667	0.14696	-1.65966	0.01145	-1.65966	0.00913	-1.65966	0.00903
0.65098	0.14575	-1.65566	0.00939	-1.65566	0.00721	-1.65566	0.01173
0.63529	0.14311	-1.65165	0.00996	-1.65165	0.00998	-1.65165	0.01205
0.61961	0.14299	-1.64765	0.00973	-1.64765	0.01	-1.64765	0.01301
0.60392	0.14699	-1.64364	0.01129	-1.64364	0.01077	-1.64364	0.01124
0.58824	0.14872	-1.63964	0.01029	-1.63964	0.01071	-1.63964	0.01077
0.57255	0.14738	-1.63564	0.00914	-1.63564	0.00893	-1.63564	0.00978
0.55686	0.14521	-1.63163	0.01036	-1.63163	0.00986	-1.63163	0.0088
0.54118	0.13834	-1.62763	0.00743	-1.62763	0.01086	-1.62763	0.00947
0.52549	0.13276	-1.62362	0.00865	-1.62362	0.01139	-1.62362	0.01018
0.5098	0.13125	-1.61962	0.00865	-1.61962	0.01105	-1.61962	0.00899
0.49412	0.12607	-1.61562	0.00814	-1.61562	0.00917	-1.61562	0.00734
0.47843	0.12369	-1.61161	0.00976	-1.61161	0.00939	-1.61161	0.0082
0.46274	0.12922	-1.60761	0.00917	-1.60761	0.00841	-1.60761	0.00959
0.44706	0.13192	-1.6036	0.01053	-1.6036	0.00813	-1.6036	0.00933
0.43137	0.13821	-1.5996	0.00967	-1.5996	0.00874	-1.5996	0.00893
0.41569	0.14458	-1.5956	0.00837	-1.5956	0.00938	-1.5956	0.00804
0.4	0.14575	-1.59159	0.00709	-1.59159	0.008	-1.59159	0.00856
0.38431	0.14746	-1.58759	0.00656	-1.58759	0.00787	-1.58759	0.00831
0.36863	0.14441	-1.58358	0.00826	-1.58358	0.0107	-1.58358	0.0081
0.35294	0.14059	-1.57958	0.00818	-1.57958	0.01048	-1.57958	0.00896
0.33725	0.14046	-1.57558	0.00752	-1.57558	0.0095	-1.57558	0.00829
0.32157	0.1327	-1.57157	0.00642	-1.57157	0.00928	-1.57157	0.00827
0.30588	0.13203	-1.56757	0.00785	-1.56757	0.00776	-1.56757	0.00892
0.2902	0.12888	-1.56356	0.00927	-1.56356	0.00839	-1.56356	0.00947
0.27451	0.12931	-1.55956	0.00913	-1.55956	0.00789	-1.55956	0.00858
0.25882	0.13036	-1.55556	0.00963	-1.55556	0.00803	-1.55556	0.00842
0.24314	0.12749	-1.55155	0.00882	-1.55155	0.00684	-1.55155	0.00923
0.22745	0.1354	-1.54755	0.0098	-1.54755	0.00559	-1.54755	0.0077
0.21176	0.13926	-1.54354	0.00991	-1.54354	0.0074	-1.54354	0.00784
0.19608	0.13521	-1.53954	0.0108	-1.53954	0.00821	-1.53954	0.00816
0.18039	0.13071	-1.53554	0.01014	-1.53554	0.00811	-1.53554	0.00837
0.16471	0.12805	-1.53153	0.00694	-1.53153	0.00691	-1.53153	0.00827
0.14902	0.12551	-1.52753	0.00755	-1.52753	0.00763	-1.52753	0.00594
0.13333	0.12076	-1.52352	0.00763	-1.52352	0.00789	-1.52352	0.00844
0.11765	0.11888	-1.51952	0.0075	-1.51952	0.00741	-1.51952	0.008
0.10196	0.1183	-1.51552	0.00935	-1.51552	0.00596	-1.51552	0.00812
0.08627	0.1161	-1.51151	0.00844	-1.51151	0.00472	-1.51151	0.00719
0.07059	0.11328	-1.50751	0.01022	-1.50751	0.00801	-1.50751	0.00602
0.0549	0.11856	-1.5035	0.0065	-1.5035	0.008	-1.5035	0.00795
0.03922	0.13226	-1.4995	0.00576	-1.4995	0.00794	-1.4995	0.00801
0.02353	0.13714	-1.4955	0.00867	-1.4955	0.01005	-1.4955	0.01007
0.00784	0.13359	-1.49149	0.0049	-1.49149	0.008	-1.49149	0.00893
-0.00784	0.13331	-1.48749	0.00925	-1.48749	0.0092	-1.48749	0.00768
-0.02353	0.14371	-1.48348	0.00719	-1.48348	0.009	-1.48348	0.00805
-0.03922	0.14291	-1.47948	0.00747	-1.47948	0.00968	-1.47948	0.00688
-0.0549	0.13058	-1.47548	0.00837	-1.47548	0.01079	-1.47548	0.00691
-0.07059	0.10801	-1.47147	0.00824	-1.47147	0.00877	-1.47147	0.0072
-0.08627	0.07899	-1.46747	0.00678	-1.46747	0.00853	-1.46747	0.00745
-0.10196	0.05575	-1.46346	0.00484	-1.46346	0.00653	-1.46346	0.00802
-0.11765	0.04158	-1.45946	0.00637	-1.45946	0.00765	-1.45946	0.00758
-0.13333	0.03435	-1.45546	0.00866	-1.45546	0.00937	-1.45546	0.0067
-0.14902	0.03541	-1.45145	0.01007	-1.45145	0.00792	-1.45145	0.00585
-0.16471	0.03616	-1.44745	0.00879	-1.44745	0.00836	-1.44745	0.00765
-0.18039	0.03383	-1.44344	0.00656	-1.44344	0.00796	-1.44344	0.00855
-0.19608	0.02796	-1.43944	0.00739	-1.43944	0.00849	-1.43944	0.00807
-0.21176	0.02628	-1.43544	0.00674	-1.43544	0.00866	-1.43544	0.00837
-0.22745	0.02788	-1.43143	0.00623	-1.43143	0.00839	-1.43143	0.00752
-0.24314	0.03104	-1.42743	0.0056	-1.42743	0.00637	-1.42743	0.00766
-0.25882	0.03039	-1.42342	0.00649	-1.42342	0.00576	-1.42342	0.00699
-0.27451	0.02736	-1.41942	0.00754	-1.41942	0.0095	-1.41942	0.00681
-0.2902	0.0243	-1.41542	0.00667	-1.41542	0.00954	-1.41542	0.00753
-0.30588	0.02701	-1.41141	0.00714	-1.41141	0.00822	-1.41141	0.00636
-0.32157	0.0259	-1.40741	0.00755	-1.40741	0.00947	-1.40741	0.00608
-0.33726	0.02362	-1.4034	0.00864	-1.4034	0.00925	-1.4034	0.00496
-0.35294	0.01825	-1.3994	0.00948	-1.3994	0.00851	-1.3994	0.00551
-0.36863	0.01625	-1.3954	0.00924	-1.3954	0.00687	-1.3954	0.00665
-0.38431	0.01447	-1.39139	0.00948	-1.39139	0.00617	-1.39139	0.00874
-0.4	0.00947	-1.38739	0.00587	-1.38739	0.00619	-1.38739	0.01174
-0.41569	0.00955	-1.38338	0.00519	-1.38338	0.00834	-1.38338	0.00997
-0.43137	0.00775	-1.37938	0.00569	-1.37938	0.00897	-1.37938	0.00914
-0.44706	0.00663	-1.37538	0.00553	-1.37538	0.00913	-1.37538	0.00776
-0.46275	0.00771	-1.37137	0.00617	-1.37137	0.00799	-1.37137	0.00656
-0.47843	0.01139	-1.36737	0.00645	-1.36737	0.00478	-1.36737	0.00573
-0.49412	0.00824	-1.36336	0.00749	-1.36336	0.00689	-1.36336	0.00551
-0.5098	0.00453	-1.35936	0.00584	-1.35936	0.00718	-1.35936	0.00715
-0.52549	0.00401	-1.35536	0.00715	-1.35536	0.00555	-1.35536	0.00641
-0.54118	0.00164	-1.35135	0.00907	-1.35135	0.00644	-1.35135	0.00583
-0.55686	0.00333	-1.34735	0.00722	-1.34735	0.00631	-1.34735	0.00588
-0.57255	0.00371	-1.34334	0.00664	-1.34334	0.00741	-1.34334	0.00591
-0.58824	0.00626	-1.33934	0.0054	-1.33934	0.0073	-1.33934	0.00539
-0.60392	0.00216	-1.33534	0.00675	-1.33534	0.00873	-1.33534	0.00446
-0.61961	0.00174	-1.33133	0.00542	-1.33133	0.00969	-1.33133	0.00718
-0.63529	-0.00236	-1.32733	0.00304	-1.32733	0.00512	-1.32733	0.00925
-0.65098	0.000780415	-1.32332	0.00432	-1.32332	0.00669	-1.32332	0.00808
-0.66667	0.00157	-1.31932	0.00351	-1.31932	0.0044	-1.31932	0.00768
-0.68235	-0.00176	-1.31532	0.00532	-1.31532	0.00467	-1.31532	0.00811
-0.69804	-2.05955e-05	-1.31131	0.00613	-1.31131	0.00767	-1.31131	0.00786
-0.71373	0.00396	-1.30731	0.00692	-1.30731	0.00634	-1.30731	0.00683
-0.72941	0.00646	-1.3033	0.00563	-1.3033	0.00885	-1.3033	0.00713
-0.7451	0.00464	-1.2993	0.00244	-1.2993	0.00728	-1.2993	0.00431
-0.76078	0.00143	-1.2953	0.00358	-1.2953	0.00767	-1.2953	0.00533
-0.77647	0.00262	-1.29129	0.00509	-1.29129	0.00977	-1.29129	0.00729
-0.79216	0.00381	-1.28729	0.00612	-1.28729	0.00631	-1.28729	0.00463
-0.80784	0.0033	-1.28328	0.00713	-1.28328	0.00499	-1.28328	0.00391
-0.82353	0.00633	-1.27928	0.00826	-1.27928	0.00612	-1.27928	0.00401
-0.83922	0.00588	-1.27528	0.00765	-1.27528	0.00736	-1.27528	0.00562
-0.8549	0.00672	-1.27127	0.00554	-1.27127	0.00642	-1.27127	0.0069
-0.87059	0.00364	-1.26727	0.00555	-1.26727	0.00572	-1.26727	0.00546
-0.88627	0.00447	-1.26326	0.00428	-1.26326	0.00549	-1.26326	0.00527
-0.90196	0.0032	-1.25926	0.00355	-1.25926	0.00556	-1.25926	0.0055
-0.91765	0.00563	-1.25526	0.00561	-1.25526	0.00622	-1.25526	0.00663
-0.93333	0.00812	-1.25125	0.00508	-1.25125	0.00682	-1.25125	0.00636
-0.94902	0.0068	-1.24725	0.00548	-1.24725	0.00738	-1.24725	0.00545
-0.96471	0.00708	-1.24324	0.00559	-1.24324	0.00744	-1.24324	0.00578
-0.98039	0.00369	-1.23924	0.00501	-1.23924	0.00799	-1.23924	0.00447
-0.99608	0.00302	-1.23524	0.0055	-1.23524	0.00785	-1.23524	0.00368
-1.01177	0.00416	-1.23123	0.00576	-1.23123	0.00634	-1.23123	0.00356
-1.02745	0.00885	-1.22723	0.0068	-1.22723	0.0071	-1.22723	0.00283
-1.04314	0.01071	-1.22322	0.00677	-1.22322	0.00759	-1.22322	0.00376
-1.05882	0.01111	-1.21922	0.00666	-1.21922	0.00709	-1.21922	0.00466
-1.07451	0.00751	-1.21522	0.00551	-1.21522	0.00697	-1.21522	0.005
-1.0902	0.01027	-1.21121	0.00422	-1.21121	0.00591	-1.21121	0.00618
-1.10588	0.00826	-1.20721	0.00321	-1.20721	0.00633	-1.20721	0.00709
-1.12157	0.00761	-1.2032	0.00294	-1.2032	0.00543	-1.2032	0.00584
-1.13726	0.00964	-1.1992	0.00573	-1.1992	0.00609	-1.1992	0.00437
-1.15294	0.00432	-1.1952	0.00498	-1.1952	0.00665	-1.1952	0.00519
-1.16863	0.00657	-1.19119	0.0058	-1.19119	0.00709	-1.19119	0.00428
-1.18431	0.00895	-1.18719	0.00678	-1.18719	0.00597	-1.18719	0.00456
-1.2	0.00856	-1.18318	0.00309	-1.18318	0.00421	-1.18318	0.00621
-1.21569	0.00998	-1.17918	0.006	-1.17918	0.00533	-1.17918	0.00612
-1.23137	0.00945	-1.17518	0.00397	-1.17518	0.00508	-1.17518	0.00763
-1.24706	0.01313	-1.17117	0.00313	-1.17117	0.00549	-1.17117	0.00539
-1.26275	0.0133	-1.16717	0.00474	-1.16717	0.00636	-1.16717	0.00596
-1.27843	0.01135	-1.16316	0.0045	-1.16316	0.00425	-1.16316	0.00671
-1.29412	0.01348	-1.15916	0.00612	-1.15916	0.00738	-1.15916	0.00567
-1.3098	0.01497	-1.15516	0.00625	-1.15516	0.00677	-1.15516	0.00664
-1.32549	0.01644	-1.15115	0.00598	-1.15115	0.00602	-1.15115	0.00717
-1.34118	0.01841	-1.14715	0.00368	-1.14715	0.00551	-1.14715	0.00806
-1.35686	0.02001	-1.14314	0.00317	-1.14314	0.0047	-1.14314	0.00792
-1.37255	0.01604	-1.13914	0.00434	-1.13914	0.005	-1.13914	0.00906
-1.38824	0.01542	-1.13514	0.0051	-1.13514	0.00309	-1.13514	0.0066
-1.40392	0.01728	-1.13113	0.00519	-1.13113	0.00552	-1.13113	0.00482
-1.41961	0.01353	-1.12713	0.00503	-1.12713	0.00831	-1.12713	0.00477
-1.43529	0.01595	-1.12312	0.00584	-1.12312	0.00591	-1.12312	0.0034
-1.45098	0.01747	-1.11912	0.0065	-1.11912	0.00642	-1.11912	0.00426
-1.46667	0.01513	-1.11512	0.00538	-1.11512	0.00489	-1.11512	0.00526
-1.48235	0.0144	-1.11111	0.0056	-1.11111	0.00383	-1.11111	0.00497
-1.49804	0.0163	-1.10711	0.00431	-1.10711	0.00238	-1.10711	0.0044
-1.51373	0.01781	-1.1031	0.00329	-1.1031	0.00288	-1.1031	0.00397
-1.52941	0.02037	-1.0991	0.00386	-1.0991	0.00313	-1.0991	0.00424
-1.5451	0.02254	-1.0951	0.00533	-1.0951	0.00221	-1.0951	0.00384
-1.56078	0.02653	-1.09109	0.00509	-1.09109	0.00363	-1.09109	0.00504
-1.57647	0.02606	-1.08709	0.00323	-1.08709	0.00486	-1.08709	0.00713
-1.59216	0.02506	-1.08308	0.00357	-1.08308	0.00499	-1.08308	0.00727
-1.60784	0.02776	-1.07908	0.00438	-1.07908	0.00406	-1.07908	0.00663
-1.62353	0.0284	-1.07508	0.00546	-1.07508	0.00393	-1.07508	0.00491
-1.63922	0.02676	-1.07107	0.0051	-1.07107	0.00472	-1.07107	0.00523
-1.6549	0.02739	-1.06707	0.00271	-1.06707	0.00282	-1.06707	0.00658
-1.67059	0.02375	-1.06306	0.00364	-1.06306	0.00365	-1.06306	0.00528
-1.68627	0.02636	-1.05906	0.004	-1.05906	0.00486	-1.05906	0.00455
-1.70196	0.03	-1.05506	0.00413	-1.05506	0.00597	-1.05506	0.00471
-1.71765	0.02769	-1.05105	0.0036	-1.05105	0.00635	-1.05105	0.00635
-1.73333	0.03091	-1.04705	0.00321	-1.04705	0.00557	-1.04705	0.00635
-1.74902	0.02793	-1.04304	0.00368	-1.04304	0.00513	-1.04304	0.00695
-1.76471	0.02539	-1.03904	0.00401	-1.03904	0.0058	-1.03904	0.00672
-1.78039	0.03381	-1.03504	0.0071	-1.03504	0.00723	-1.03504	0.00415
-1.79608	0.04028	-1.03103	0.00653	-1.03103	0.00399	-1.03103	0.00443
-1.81177	0.03892	-1.02703	0.00414	-1.02703	0.00409	-1.02703	0.00364
-1.82745	0.03947	-1.02302	0.00537	-1.02302	0.0065	-1.02302	0.00616
-1.84314	0.04756	-1.01902	0.00401	-1.01902	0.00503	-1.01902	0.00629
-1.85882	0.04731	-1.01502	0.00456	-1.01502	0.0061	-1.01502	0.00493
-1.87451	0.04669	-1.01101	0.00374	-1.01101	0.00443	-1.01101	0.00478
-1.8902	0.05204	-1.00701	0.0051	-1.00701	0.00413	-1.00701	0.00393
-1.90588	0.05542	-1.003	0.00622	-1.003	0.00384	-1.003	0.00561
-1.92157	0.05037	-0.999	0.00594	-0.999	0.00269	-0.999	0.00684
-1.93726	0.04731	-0.99499	0.00469	-0.99499	0.00597	-0.99499	0.00804
-1.95294	0.04511	-0.99099	0.00256	-0.99099	0.0055	-0.99099	0.00827
-1.96863	0.05171	-0.98699	0.00612	-0.98699	0.00355	-0.98699	0.00615
-1.98431	0.0549	-0.98298	0.00496	-0.98298	0.004	-0.98298	0.00707
-2	0.05467	-0.97898	0.00315	-0.97898	0.00474	-0.97898	0.0059
		-0.97497	0.00507	-0.97497	0.0055	-0.97497	0.00722
		-0.97097	0.0054	-0.97097	0.00456	-0.97097	0.00715
		-0.96697	0.00537	-0.96697	0.00529	-0.96697	0.00458
		-0.96296	0.00423	-0.96296	0.00629	-0.96296	0.00434
		-0.95896	0.00489	-0.95896	0.00489	-0.95896	0.00517
		-0.95495	0.00537	-0.95495	0.0042	-0.95495	0.00593
		-0.95095	0.0047	-0.95095	0.00301	-0.95095	0.00651
		-0.94695	0.00665	-0.94695	0.00613	-0.94695	0.00596
		-0.94294	0.00483	-0.94294	0.00703	-0.94294	0.0052
		-0.93894	0.00435	-0.93894	0.00529	-0.93894	0.00238
		-0.93493	0.00446	-0.93493	0.00612	-0.93493	0.00338
		-0.93093	0.00402	-0.93093	0.00509	-0.93093	0.00563
		-0.92693	0.005	-0.92693	0.00445	-0.92693	0.00488
		-0.92292	0.00455	-0.92292	0.00492	-0.92292	0.00432
		-0.91892	0.00523	-0.91892	0.00448	-0.91892	0.00396
		-0.91491	0.00479	-0.91491	0.00489	-0.91491	0.00364
		-0.91091	0.00687	-0.91091	0.00667	-0.91091	0.00368
		-0.90691	0.00755	-0.90691	0.00843	-0.90691	0.00448
		-0.9029	0.00564	-0.9029	0.00687	-0.9029	0.00349
		-0.8989	0.00677	-0.8989	0.00476	-0.8989	0.00424
		-0.89489	0.00656	-0.89489	0.00451	-0.89489	0.00711
		-0.89089	0.00607	-0.89089	0.00557	-0.89089	0.00569
		-0.88689	0.00481	-0.88689	0.00558	-0.88689	0.00534
		-0.88288	0.00464	-0.88288	0.00681	-0.88288	0.00473
		-0.87888	0.00578	-0.87888	0.00774	-0.87888	0.00477
		-0.87487	0.00543	-0.87487	0.0056	-0.87487	0.00506
		-0.87087	0.00515	-0.87087	0.00661	-0.87087	0.00514
		-0.86687	0.00411	-0.86687	0.00678	-0.86687	0.00621
		-0.86286	0.003	-0.86286	0.00635	-0.86286	0.00608
		-0.85886	0.0037	-0.85886	0.00596	-0.85886	0.00516
		-0.85485	0.00219	-0.85485	0.00441	-0.85485	0.00658
		-0.85085	0.00413	-0.85085	0.00496	-0.85085	0.0072
		-0.84685	0.00326	-0.84685	0.00311	-0.84685	0.00604
		-0.84284	0.00552	-0.84284	0.00405	-0.84284	0.00313
		-0.83884	0.00596	-0.83884	0.00371	-0.83884	0.00647
		-0.83483	0.00531	-0.83483	0.00298	-0.83483	0.00792
		-0.83083	0.00573	-0.83083	0.0044	-0.83083	0.00578
		-0.82683	0.0026	-0.82683	0.00351	-0.82683	0.00738
		-0.82282	0.00282	-0.82282	0.00507	-0.82282	0.00422
		-0.81882	0.00354	-0.81882	0.00727	-0.81882	0.00637
		-0.81481	0.00349	-0.81481	0.00611	-0.81481	0.00618
		-0.81081	0.00348	-0.81081	0.00517	-0.81081	0.0048
		-0.80681	0.00454	-0.80681	0.00329	-0.80681	0.00603
		-0.8028	0.007	-0.8028	0.00545	-0.8028	0.00679
		-0.7988	0.00734	-0.7988	0.0039	-0.7988	0.0078
		-0.79479	0.00588	-0.79479	0.00421	-0.79479	0.00589
		-0.79079	0.00502	-0.79079	0.00731	-0.79079	0.00494
		-0.78679	0.00297	-0.78679	0.0063	-0.78679	0.00585
		-0.78278	0.00384	-0.78278	0.00631	-0.78278	0.00471
		-0.77878	0.00494	-0.77878	0.00522	-0.77878	0.00632
		-0.77477	0.00541	-0.77477	0.00551	-0.77477	0.00581
		-0.77077	0.00463	-0.77077	0.00621	-0.77077	0.00313
		-0.76677	0.00448	-0.76677	0.0049	-0.76677	0.00323
		-0.76276	0.00656	-0.76276	0.00581	-0.76276	0.00541
		-0.75876	0.00634	-0.75876	0.00619	-0.75876	0.0064
		-0.75475	0.00414	-0.75475	0.00585	-0.75475	0.00689
		-0.75075	0.00222	-0.75075	0.00565	-0.75075	0.00819
		-0.74675	0.00357	-0.74675	0.0057	-0.74675	0.00747
		-0.74274	0.00441	-0.74274	0.00575	-0.74274	0.00455
		-0.73874	0.00271	-0.73874	0.00622	-0.73874	0.00291
		-0.73473	0.00362	-0.73473	0.00736	-0.73473	0.00383
		-0.73073	0.00459	-0.73073	0.00725	-0.73073	0.00539
		-0.72673	0.00582	-0.72673	0.00506	-0.72673	0.00537
		-0.72272	0.0062	-0.72272	0.00303	-0.72272	0.00453
		-0.71872	0.006	-0.71872	0.00371	-0.71872	0.00298
		-0.71471	0.0063	-0.71471	0.00598	-0.71471	0.00365
		-0.71071	0.00495	-0.71071	0.00528	-0.71071	0.00491
		-0.70671	0.00528	-0.70671	0.00494	-0.70671	0.00583
		-0.7027	0.00471	-0.7027	0.00357	-0.7027	0.00851
		-0.6987	0.00695	-0.6987	0.00473	-0.6987	0.00793
		-0.69469	0.00632	-0.69469	0.00546	-0.69469	0.00622
		-0.69069	0.00332	-0.69069	0.00383	-0.69069	0.00613
		-0.68669	0.00471	-0.68669	0.00707	-0.68669	0.00508
		-0.68268	0.004	-0.68268	0.00547	-0.68268	0.00408
		-0.67868	0.00446	-0.67868	0.00579	-0.67868	0.00358
		-0.67467	0.00513	-0.67467	0.00689	-0.67467	0.00597
		-0.67067	0.00388	-0.67067	0.00356	-0.67067	0.00626
		-0.66667	0.00514	-0.66667	0.00515	-0.66667	0.0088
		-0.66266	0.00363	-0.66266	0.00349	-0.66266	0.00606
		-0.65866	0.00486	-0.65866	0.006	-0.65866	0.00463
		-0.65465	0.00498	-0.65465	0.00795	-0.65465	0.00856
		-0.65065	0.00527	-0.65065	0.00511	-0.65065	0.00569
		-0.64665	0.00587	-0.64665	0.0068	-0.64665	0.00638
		-0.64264	0.00256	-0.64264	0.00572	-0.64264	0.00734
		-0.63864	0.0053	-0.63864	0.00533	-0.63864	0.00376
		-0.63463	0.00586	-0.63463	0.00486	-0.63463	0.00388
		-0.63063	0.00534	-0.63063	0.00428	-0.63063	0.00556
		-0.62663	0.0064	-0.62663	0.0066	-0.62663	0.00487
		-0.62262	0.00518	-0.62262	0.00692	-0.62262	0.00522
		-0.61862	0.00585	-0.61862	0.00655	-0.61862	0.00527
		-0.61461	0.00539	-0.61461	0.00578	-0.61461	0.00727
		-0.61061	0.00592	-0.61061	0.00538	-0.61061	0.0081
		-0.60661	0.00526	-0.60661	0.00691	-0.60661	0.00682
		-0.6026	0.00417	-0.6026	0.00693	-0.6026	0.00499
		-0.5986	0.00511	-0.5986	0.00698	-0.5986	0.00594
		-0.59459	0.00606	-0.59459	0.00567	-0.59459	0.00689
		-0.59059	0.00728	-0.59059	0.00578	-0.59059	0.00774
		-0.58659	0.00672	-0.58659	0.00731	-0.58659	0.00854
		-0.58258	0.00585	-0.58258	0.00647	-0.58258	0.008
		-0.57858	0.00667	-0.57858	0.00515	-0.57858	0.00881
		-0.57457	0.00787	-0.57457	0.00478	-0.57457	0.00791
		-0.57057	0.00818	-0.57057	0.00593	-0.57057	0.00749
		-0.56657	0.00654	-0.56657	0.00643	-0.56657	0.00962
		-0.56256	0.00574	-0.56256	0.0088	-0.56256	0.00916
		-0.55856	0.00404	-0.55856	0.00939	-0.55856	0.00827
		-0.55455	0.00372	-0.55455	0.00699	-0.55455	0.00675
		-0.55055	0.00476	-0.55055	0.00612	-0.55055	0.00718
		-0.54655	0.00345	-0.54655	0.00566	-0.54655	0.00735
		-0.54254	0.00358	-0.54254	0.00587	-0.54254	0.00763
		-0.53854	0.00295	-0.53854	0.00654	-0.53854	0.00903
		-0.53453	0.00447	-0.53453	0.00697	-0.53453	0.00841
		-0.53053	0.0048	-0.53053	0.00806	-0.53053	0.00807
		-0.52653	0.00463	-0.52653	0.00769	-0.52653	0.00713
		-0.52252	0.00543	-0.52252	0.00841	-0.52252	0.00755
		-0.51852	0.00474	-0.51852	0.00703	-0.51852	0.0081
		-0.51451	0.00504	-0.51451	0.00612	-0.51451	0.00622
		-0.51051	0.00455	-0.51051	0.0068	-0.51051	0.00723
		-0.50651	0.00509	-0.50651	0.00606	-0.50651	0.00658
		-0.5025	0.00729	-0.5025	0.00909	-0.5025	0.00659
		-0.4985	0.00716	-0.4985	0.0096	-0.4985	0.00936
		-0.49449	0.00652	-0.49449	0.00862	-0.49449	0.00792
		-0.49049	0.00596	-0.49049	0.00678	-0.49049	0.0086
		-0.48649	0.00539	-0.48649	0.00696	-0.48649	0.00625
		-0.48248	0.00646	-0.48248	0.00808	-0.48248	0.00671
		-0.47848	0.0069	-0.47848	0.00635	-0.47848	0.00558
		-0.47447	0.00994	-0.47447	0.00682	-0.47447	0.00626
		-0.47047	0.00996	-0.47047	0.007	-0.47047	0.00934
		-0.46647	0.00898	-0.46647	0.00794	-0.46647	0.00715
		-0.46246	0.00921	-0.46246	0.00907	-0.46246	0.00854
		-0.45846	0.00813	-0.45846	0.0092	-0.45846	0.01019
		-0.45445	0.00879	-0.45445	0.00906	-0.45445	0.00848
		-0.45045	0.00931	-0.45045	0.00805	-0.45045	0.00728
		-0.44645	0.00906	-0.44645	0.00632	-0.44645	0.0064
		-0.44244	0.00809	-0.44244	0.00662	-0.44244	0.00676
		-0.43844	0.00834	-0.43844	0.00624	-0.43844	0.00656
		-0.43443	0.009	-0.43443	0.00886	-0.43443	0.00652
		-0.43043	0.00775	-0.43043	0.00988	-0.43043	0.00603
		-0.42643	0.00744	-0.42643	0.00871	-0.42643	0.00629
		-0.42242	0.00676	-0.42242	0.00801	-0.42242	0.00889
		-0.41842	0.00794	-0.41842	0.00991	-0.41842	0.00823
		-0.41441	0.00952	-0.41441	0.01173	-0.41441	0.00808
		-0.41041	0.00909	-0.41041	0.0118	-0.41041	0.00951
		-0.40641	0.00864	-0.40641	0.0117	-0.40641	0.00999
		-0.4024	0.00842	-0.4024	0.00991	-0.4024	0.00951
		-0.3984	0.00928	-0.3984	0.00835	-0.3984	0.00757
		-0.39439	0.00872	-0.39439	0.00855	-0.39439	0.00817
		-0.39039	0.0088	-0.39039	0.00871	-0.39039	0.00897
		-0.38639	0.00964	-0.38639	0.00934	-0.38639	0.00882
		-0.38238	0.0079	-0.38238	0.009	-0.38238	0.00806
		-0.37838	0.00889	-0.37838	0.00987	-0.37838	0.00908
		-0.37437	0.00962	-0.37437	0.01012	-0.37437	0.01007
		-0.37037	0.01011	-0.37037	0.00963	-0.37037	0.00844
		-0.36637	0.01058	-0.36637	0.00842	-0.36637	0.00702
		-0.36236	0.01054	-0.36236	0.008	-0.36236	0.00743
		-0.35836	0.01116	-0.35836	0.01034	-0.35836	0.00902
		-0.35435	0.00959	-0.35435	0.01038	-0.35435	0.00925
		-0.35035	0.01093	-0.35035	0.01246	-0.35035	0.00959
		-0.34635	0.01189	-0.34635	0.01134	-0.34635	0.01335
		-0.34234	0.01031	-0.34234	0.00782	-0.34234	0.01118
		-0.33834	0.01176	-0.33834	0.01023	-0.33834	0.01194
		-0.33433	0.01126	-0.33433	0.00903	-0.33433	0.01301
		-0.33033	0.01142	-0.33033	0.00846	-0.33033	0.01068
		-0.32633	0.00881	-0.32633	0.00944	-0.32633	0.01204
		-0.32232	0.00922	-0.32232	0.01052	-0.32232	0.00914
		-0.31832	0.01298	-0.31832	0.0114	-0.31832	0.00884
		-0.31431	0.01175	-0.31431	0.01003	-0.31431	0.00954
		-0.31031	0.01027	-0.31031	0.01166	-0.31031	0.0116
		-0.30631	0.00868	-0.30631	0.01259	-0.30631	0.01563
		-0.3023	0.01009	-0.3023	0.01059	-0.3023	0.01371
		-0.2983	0.01175	-0.2983	0.01167	-0.2983	0.0124
		-0.29429	0.01224	-0.29429	0.01202	-0.29429	0.01263
		-0.29029	0.01212	-0.29029	0.01132	-0.29029	0.01135
		-0.28629	0.01092	-0.28629	0.01058	-0.28629	0.01177
		-0.28228	0.01222	-0.28228	0.01124	-0.28228	0.01169
		-0.27828	0.01267	-0.27828	0.01207	-0.27828	0.01104
		-0.27427	0.01095	-0.27427	0.01091	-0.27427	0.00994
		-0.27027	0.01161	-0.27027	0.01161	-0.27027	0.01242
		-0.26627	0.01162	-0.26627	0.01168	-0.26627	0.01349
		-0.26226	0.01153	-0.26226	0.01134	-0.26226	0.01194
		-0.25826	0.01006	-0.25826	0.01145	-0.25826	0.01171
		-0.25425	0.00987	-0.25425	0.0123	-0.25425	0.01135
		-0.25025	0.01084	-0.25025	0.01366	-0.25025	0.01231
		-0.24625	0.01244	-0.24625	0.0128	-0.24625	0.01211
		-0.24224	0.01332	-0.24224	0.01271	-0.24224	0.01175
		-0.23824	0.0114	-0.23824	0.0124	-0.23824	0.0135
		-0.23423	0.01112	-0.23423	0.01146	-0.23423	0.01386
		-0.23023	0.01186	-0.23023	0.01167	-0.23023	0.01388
		-0.22623	0.01265	-0.22623	0.01307	-0.22623	0.01338
		-0.22222	0.01305	-0.22222	0.01257	-0.22222	0.01146
		-0.21822	0.01318	-0.21822	0.01008	-0.21822	0.00963
		-0.21421	0.01338	-0.21421	0.01165	-0.21421	0.00848
		-0.21021	0.01242	-0.21021	0.0116	-0.21021	0.01018
		-0.20621	0.01364	-0.20621	0.01143	-0.20621	0.01224
		-0.2022	0.01415	-0.2022	0.01201	-0.2022	0.01385
		-0.1982	0.0143	-0.1982	0.0131	-0.1982	0.01204
		-0.19419	0.01536	-0.19419	0.01384	-0.19419	0.01159
		-0.19019	0.01255	-0.19019	0.01446	-0.19019	0.01455
		-0.18619	0.01165	-0.18619	0.01488	-0.18619	0.01294
		-0.18218	0.0126	-0.18218	0.01279	-0.18218	0.01385
		-0.17818	0.01357	-0.17818	0.01408	-0.17818	0.01361
		-0.17417	0.0151	-0.17417	0.0165	-0.17417	0.01245
		-0.17017	0.01381	-0.17017	0.01298	-0.17017	0.01172
		-0.16617	0.01713	-0.16617	0.01162	-0.16617	0.01103
		-0.16216	0.01624	-0.16216	0.01131	-0.16216	0.01462
		-0.15816	0.01772	-0.15816	0.01432	-0.15816	0.01467
		-0.15415	0.01936	-0.15415	0.01641	-0.15415	0.01553
		-0.15015	0.01598	-0.15015	0.01483	-0.15015	0.01557
		-0.14615	0.01898	-0.14615	0.01408	-0.14615	0.01442
		-0.14214	0.01741	-0.14214	0.01554	-0.14214	0.01606
		-0.13814	0.01675	-0.13814	0.01501	-0.13814	0.01476
		-0.13413	0.01715	-0.13413	0.01427	-0.13413	0.01504
		-0.13013	0.01755	-0.13013	0.01486	-0.13013	0.01687
		-0.12613	0.01827	-0.12613	0.0165	-0.12613	0.01777
		-0.12212	0.01725	-0.12212	0.01616	-0.12212	0.0158
		-0.11812	0.01909	-0.11812	0.01601	-0.11812	0.01315
		-0.11411	0.02013	-0.11411	0.01659	-0.11411	0.01318
		-0.11011	0.01867	-0.11011	0.01601	-0.11011	0.01335
		-0.10611	0.01922	-0.10611	0.01673	-0.10611	0.01387
		-0.1021	0.01937	-0.1021	0.01698	-0.1021	0.01419
		-0.0981	0.01982	-0.0981	0.01728	-0.0981	0.01472
		-0.09409	0.01907	-0.09409	0.01883	-0.09409	0.01605
		-0.09009	0.01885	-0.09009	0.01872	-0.09009	0.01693
		-0.08609	0.01853	-0.08609	0.01871	-0.08609	0.01568
		-0.08208	0.01842	-0.08208	0.01863	-0.08208	0.01342
		-0.07808	0.0195	-0.07808	0.01855	-0.07808	0.01402
		-0.07407	0.01988	-0.07407	0.0176	-0.07407	0.01532
		-0.07007	0.02083	-0.07007	0.01722	-0.07007	0.01636
		-0.06607	0.01954	-0.06607	0.01725	-0.06607	0.0188
		-0.06206	0.01823	-0.06206	0.01803	-0.06206	0.01734
		-0.05806	0.01939	-0.05806	0.01805	-0.05806	0.0165
		-0.05405	0.01949	-0.05405	0.01754	-0.05405	0.01754
		-0.05005	0.01898	-0.05005	0.01798	-0.05005	0.01749
		-0.04605	0.01775	-0.04605	0.01591	-0.04605	0.01637
		-0.04204	0.01886	-0.04204	0.01631	-0.04204	0.01578
		-0.03804	0.01958	-0.03804	0.01752	-0.03804	0.01646
		-0.03403	0.01967	-0.03403	0.01691	-0.03403	0.01616
		-0.03003	0.01968	-0.03003	0.01786	-0.03003	0.01617
		-0.02603	0.01928	-0.02603	0.0172	-0.02603	0.01686
		-0.02202	0.02021	-0.02202	0.01618	-0.02202	0.0162
		-0.01802	0.01915	-0.01802	0.01578	-0.01802	0.01667
		-0.01401	0.01861	-0.01401	0.01487	-0.01401	0.01338
		-0.01001	0.01956	-0.01001	0.01594	-0.01001	0.0125
		-0.00601	0.01778	-0.00601	0.01342	-0.00601	0.01378
		-0.002	0.01893	-0.002	0.01326	-0.002	0.01335
		0.002	0.01782	0.002	0.01345	0.002	0.01576
		0.00601	0.01619	0.00601	0.01345	0.00601	0.01289
		0.01001	0.01803	0.01001	0.0173	0.01001	0.01343
		0.01401	0.01697	0.01401	0.01532	0.01401	0.01509
		0.01802	0.01636	0.01802	0.01338	0.01802	0.01359
		0.02202	0.01557	0.02202	0.01345	0.02202	0.01545
		0.02603	0.01728	0.02603	0.01484	0.02603	0.01223
		0.03003	0.01682	0.03003	0.01598	0.03003	0.01423
		0.03403	0.0153	0.03403	0.01445	0.03403	0.01393
		0.03804	0.01722	0.03804	0.01363	0.03804	0.01365
		0.04204	0.01621	0.04204	0.01264	0.04204	0.01407
		0.04605	0.01707	0.04605	0.01251	0.04605	0.01221
		0.05005	0.01913	0.05005	0.01386	0.05005	0.01297
		0.05405	0.01976	0.05405	0.01365	0.05405	0.01129
		0.05806	0.01906	0.05806	0.01425	0.05806	0.01056
		0.06206	0.01775	0.06206	0.01362	0.06206	0.01318
		0.06607	0.01807	0.06607	0.01193	0.06607	0.01465
		0.07007	0.01664	0.07007	0.01083	0.07007	0.01441
		0.07407	0.01596	0.07407	0.01169	0.07407	0.01271
		0.07808	0.01556	0.07808	0.01295	0.07808	0.013
		0.08208	0.01481	0.08208	0.01332	0.08208	0.01219
		0.08609	0.0163	0.08609	0.01536	0.08609	0.0109
		0.09009	0.01722	0.09009	0.01416	0.09009	0.01203
		0.09409	0.01728	0.09409	0.01327	0.09409	0.01311
		0.0981	0.01596	0.0981	0.01411	0.0981	0.01338
		0.1021	0.01702	0.1021	0.01604	0.1021	0.01292
		0.10611	0.01803	0.10611	0.0174	0.10611	0.01336
		0.11011	0.01668	0.11011	0.01547	0.11011	0.01208
		0.11411	0.0178	0.11411	0.01527	0.11411	0.00963
		0.11812	0.01838	0.11812	0.01402	0.11812	0.01008
		0.12212	0.01872	0.12212	0.01434	0.12212	0.01141
		0.12613	0.01804	0.12613	0.01484	0.12613	0.01233
		0.13013	0.01721	0.13013	0.01401	0.13013	0.01177
		0.13413	0.01845	0.13413	0.01637	0.13413	0.01192
		0.13814	0.01615	0.13814	0.0155	0.13814	0.01243
		0.14214	0.01779	0.14214	0.01417	0.14214	0.01282
		0.14615	0.01787	0.14615	0.01433	0.14615	0.0151
		0.15015	0.01882	0.15015	0.01415	0.15015	0.0134
		0.15415	0.0188	0.15415	0.01349	0.15415	0.01177
		0.15816	0.01608	0.15816	0.01252	0.15816	0.01202
		0.16216	0.01905	0.16216	0.01426	0.16216	0.01326
		0.16617	0.02019	0.16617	0.0133	0.16617	0.01715
		0.17017	0.01902	0.17017	0.0138	0.17017	0.01354
		0.17417	0.01886	0.17417	0.01542	0.17417	0.01404
		0.17818	0.0179	0.17818	0.01529	0.17818	0.01454
		0.18218	0.02158	0.18218	0.01436	0.18218	0.01202
		0.18619	0.01964	0.18619	0.01284	0.18619	0.01442
		0.19019	0.0174	0.19019	0.0131	0.19019	0.01434
		0.19419	0.01815	0.19419	0.01308	0.19419	0.01407
		0.1982	0.01888	0.1982	0.01319	0.1982	0.01423
		0.2022	0.0192	0.2022	0.01549	0.2022	0.01371
		0.20621	0.01794	0.20621	0.01667	0.20621	0.01529
		0.21021	0.01991	0.21021	0.01664	0.21021	0.01449
		0.21421	0.01975	0.21421	0.016	0.21421	0.01384
		0.21822	0.01751	0.21822	0.01441	0.21822	0.01432
		0.22222	0.01867	0.22222	0.01457	0.22222	0.01498
		0.22623	0.0187	0.22623	0.01441	0.22623	0.01381
		0.23023	0.0209	0.23023	0.01604	0.23023	0.01227
		0.23423	0.01999	0.23423	0.01672	0.23423	0.01459
		0.23824	0.01859	0.23824	0.01515	0.23824	0.01647
		0.24224	0.01838	0.24224	0.01457	0.24224	0.01552
		0.24625	0.01736	0.24625	0.01247	0.24625	0.01526
		0.25025	0.01777	0.25025	0.01187	0.25025	0.01446
		0.25425	0.01812	0.25425	0.01255	0.25425	0.01347
		0.25826	0.01856	0.25826	0.01466	0.25826	0.01343
		0.26226	0.02056	0.26226	0.0166	0.26226	0.01438
		0.26627	0.02283	0.26627	0.01637	0.26627	0.01486
		0.27027	0.02253	0.27027	0.01535	0.27027	0.01482
		0.27427	0.02065	0.27427	0.01401	0.27427	0.01351
		0.27828	0.02116	0.27828	0.01288	0.27828	0.01266
		0.28228	0.02062	0.28228	0.01329	0.28228	0.0138
		0.28629	0.02031	0.28629	0.01483	0.28629	0.0136
		0.29029	0.02008	0.29029	0.01521	0.29029	0.01483
		0.29429	0.02099	0.29429	0.01447	0.29429	0.01509
		0.2983	0.02183	0.2983	0.0157	0.2983	0.01606
		0.3023	0.02021	0.3023	0.0127	0.3023	0.01692
		0.30631	0.02034	0.30631	0.01302	0.30631	0.01564
		0.31031	0.01829	0.31031	0.01507	0.31031	0.01604
		0.31431	0.01873	0.31431	0.01431	0.31431	0.01365
		0.31832	0.02059	0.31832	0.0153	0.31832	0.01475
		0.32232	0.0203	0.32232	0.01351	0.32232	0.01482
		0.32633	0.02424	0.32633	0.01535	0.32633	0.01365
		0.33033	0.02155	0.33033	0.01402	0.33033	0.01539
		0.33433	0.01917	0.33433	0.01514	0.33433	0.01612
		0.33834	0.02047	0.33834	0.01727	0.33834	0.01483
		0.34234	0.01941	0.34234	0.01572	0.34234	0.01437
		0.34635	0.02116	0.34635	0.01627	0.34635	0.01357
		0.35035	0.01916	0.35035	0.01579	0.35035	0.01615
		0.35435	0.01986	0.35435	0.01543	0.35435	0.0168
		0.35836	0.02258	0.35836	0.01749	0.35836	0.0179
		0.36236	0.02276	0.36236	0.01745	0.36236	0.01651
		0.36637	0.02427	0.36637	0.01749	0.36637	0.01583
		0.37037	0.0228	0.37037	0.01532	0.37037	0.0168
		0.37437	0.02271	0.37437	0.01583	0.37437	0.01615
		0.37838	0.02378	0.37838	0.01689	0.37838	0.01646
		0.38238	0.02386	0.38238	0.01563	0.38238	0.01836
		0.38639	0.02392	0.38639	0.01604	0.38639	0.01856
		0.39039	0.02377	0.39039	0.01497	0.39039	0.01889
		0.39439	0.02565	0.39439	0.01518	0.39439	0.0175
		0.3984	0.02493	0.3984	0.01652	0.3984	0.01633
		0.4024	0.02353	0.4024	0.01734	0.4024	0.0166
		0.40641	0.02405	0.40641	0.01744	0.40641	0.01755
		0.41041	0.02487	0.41041	0.0164	0.41041	0.01718
		0.41441	0.0247	0.41441	0.01676	0.41441	0.01769
		0.41842	0.02344	0.41842	0.01608	0.41842	0.01822
		0.42242	0.02461	0.42242	0.01621	0.42242	0.01846
		0.42643	0.02526	0.42643	0.01731	0.42643	0.01889
		0.43043	0.02514	0.43043	0.01759	0.43043	0.0178
		0.43443	0.02667	0.43443	0.01771	0.43443	0.01832
		0.43844	0.02673	0.43844	0.01756	0.43844	0.01784
		0.44244	0.02561	0.44244	0.01806	0.44244	0.01692
		0.44645	0.02388	0.44645	0.01884	0.44645	0.01876
		0.45045	0.02365	0.45045	0.01872	0.45045	0.01814
		0.45445	0.02425	0.45445	0.01828	0.45445	0.01613
		0.45846	0.02592	0.45846	0.01849	0.45846	0.01537
		0.46246	0.02823	0.46246	0.02063	0.46246	0.01785
		0.46647	0.02717	0.46647	0.01869	0.46647	0.01806
		0.47047	0.02673	0.47047	0.01837	0.47047	0.01642
		0.47447	0.02451	0.47447	0.01874	0.47447	0.01791
		0.47848	0.02503	0.47848	0.01765	0.47848	0.01754
		0.48248	0.02748	0.48248	0.01944	0.48248	0.01734
		0.48649	0.02687	0.48649	0.01896	0.48649	0.0187
		0.49049	0.02763	0.49049	0.02121	0.49049	0.01729
		0.49449	0.02652	0.49449	0.0212	0.49449	0.01656
		0.4985	0.02734	0.4985	0.02059	0.4985	0.01502
		0.5025	0.02982	0.5025	0.02172	0.5025	0.01966
		0.50651	0.02951	0.50651	0.02079	0.50651	0.0198
		0.51051	0.0307	0.51051	0.0219	0.51051	0.01783
		0.51451	0.02921	0.51451	0.02023	0.51451	0.01819
		0.51852	0.02752	0.51852	0.01956	0.51852	0.01865
		0.52252	0.02702	0.52252	0.02066	0.52252	0.02055
		0.52653	0.02789	0.52653	0.02116	0.52653	0.01882
		0.53053	0.02857	0.53053	0.02113	0.53053	0.01847
		0.53453	0.02851	0.53453	0.0185	0.53453	0.02086
		0.53854	0.03032	0.53854	0.01763	0.53854	0.01893
		0.54254	0.03068	0.54254	0.01854	0.54254	0.01931
		0.54655	0.02829	0.54655	0.01777	0.54655	0.02105
		0.55055	0.02844	0.55055	0.01842	0.55055	0.02226
		0.55455	0.02766	0.55455	0.01964	0.55455	0.02164
		0.55856	0.02887	0.55856	0.02055	0.55856	0.0208
		0.56256	0.03168	0.56256	0.02015	0.56256	0.02201
		0.56657	0.03288	0.56657	0.02007	0.56657	0.02043
		0.57057	0.03332	0.57057	0.02082	0.57057	0.01964
		0.57457	0.03293	0.57457	0.02133	0.57457	0.02029
		0.57858	0.03257	0.57858	0.0215	0.57858	0.01948
		0.58258	0.03277	0.58258	0.02082	0.58258	0.0201
		0.58659	0.03354	0.58659	0.02115	0.58659	0.02063
		0.59059	0.03249	0.59059	0.02162	0.59059	0.02087
		0.59459	0.03208	0.59459	0.02189	0.59459	0.02142
		0.5986	0.03422	0.5986	0.02124	0.5986	0.02217
		0.6026	0.03511	0.6026	0.02012	0.6026	0.02242
		0.60661	0.03397	0.60661	0.02106	0.60661	0.02356
		0.61061	0.03439	0.61061	0.022	0.61061	0.0236
		0.61461	0.03547	0.61461	0.02187	0.61461	0.02311
		0.61862	0.03436	0.61862	0.0215	0.61862	0.02268
		0.62262	0.03555	0.62262	0.02121	0.62262	0.02281
		0.62663	0.0368	0.62663	0.02269	0.62663	0.02283
		0.63063	0.03594	0.63063	0.02078	0.63063	0.02259
		0.63463	0.03799	0.63463	0.02191	0.63463	0.0227
		0.63864	0.03623	0.63864	0.0243	0.63864	0.02443
		0.64264	0.03553	0.64264	0.0234	0.64264	0.02333
		0.64665	0.03744	0.64665	0.02159	0.64665	0.02315
		0.65065	0.03555	0.65065	0.02121	0.65065	0.02378
		0.65465	0.03596	0.65465	0.025	0.65465	0.02461
		0.65866	0.03753	0.65866	0.0262	0.65866	0.02547
		0.66266	0.03919	0.66266	0.02206	0.66266	0.02283
		0.66667	0.03796	0.66667	0.02316	0.66667	0.0224
		0.67067	0.03476	0.67067	0.02375	0.67067	0.02242
		0.67467	0.03734	0.67467	0.0262	0.67467	0.02256
		0.67868	0.03936	0.67868	0.02382	0.67868	0.02467
		0.68268	0.04009	0.68268	0.02329	0.68268	0.02451
		0.68669	0.03799	0.68669	0.02511	0.68669	0.02435
		0.69069	0.03613	0.69069	0.02489	0.69069	0.02233
		0.69469	0.03851	0.69469	0.02658	0.69469	0.0221
		0.6987	0.03969	0.6987	0.02349	0.6987	0.024
		0.7027	0.042	0.7027	0.02224	0.7027	0.02117
		0.70671	0.04041	0.70671	0.02294	0.70671	0.02243
		0.71071	0.03997	0.71071	0.02447	0.71071	0.02513
		0.71471	0.04096	0.71471	0.02719	0.71471	0.02619
		0.71872	0.04074	0.71872	0.02694	0.71872	0.02662
		0.72272	0.0417	0.72272	0.02575	0.72272	0.02671
		0.72673	0.04235	0.72673	0.02598	0.72673	0.02643
		0.73073	0.04333	0.73073	0.02608	0.73073	0.02489
		0.73473	0.0431	0.73473	0.02438	0.73473	0.02524
		0.73874	0.04214	0.73874	0.02337	0.73874	0.02529
		0.74274	0.04277	0.74274	0.02594	0.74274	0.02649
		0.74675	0.04306	0.74675	0.02704	0.74675	0.02863
		0.75075	0.04554	0.75075	0.0284	0.75075	0.028
		0.75475	0.04691	0.75475	0.03022	0.75475	0.02768
		0.75876	0.04605	0.75876	0.03086	0.75876	0.029
		0.76276	0.04485	0.76276	0.03094	0.76276	0.03073
		0.76677	0.04462	0.76677	0.03	0.76677	0.03048
		0.77077	0.04663	0.77077	0.02931	0.77077	0.02901
		0.77477	0.04588	0.77477	0.02718	0.77477	0.03006
		0.77878	0.04735	0.77878	0.02642	0.77878	0.02945
		0.78278	0.04886	0.78278	0.02733	0.78278	0.02704
		0.78679	0.04771	0.78679	0.02915	0.78679	0.02639
		0.79079	0.05022	0.79079	0.03042	0.79079	0.0289
		0.79479	0.04959	0.79479	0.02945	0.79479	0.03158
		0.7988	0.05074	0.7988	0.03182	0.7988	0.03233
		0.8028	0.05219	0.8028	0.03113	0.8028	0.03297
		0.80681	0.05182	0.80681	0.0307	0.80681	0.02982
		0.81081	0.05138	0.81081	0.03292	0.81081	0.03093
		0.81481	0.05084	0.81481	0.03253	0.81481	0.03183
		0.81882	0.0535	0.81882	0.03238	0.81882	0.03182
		0.82282	0.05512	0.82282	0.03225	0.82282	0.03243
		0.82683	0.05364	0.82683	0.0316	0.82683	0.03286
		0.83083	0.05259	0.83083	0.0345	0.83083	0.03542
		0.83483	0.05253	0.83483	0.0327	0.83483	0.03479
		0.83884	0.05624	0.83884	0.03433	0.83884	0.03469
		0.84284	0.05634	0.84284	0.03369	0.84284	0.03525
		0.84685	0.05809	0.84685	0.03363	0.84685	0.03497
		0.85085	0.05709	0.85085	0.03491	0.85085	0.03505
		0.85485	0.05497	0.85485	0.03417	0.85485	0.0336
		0.85886	0.05834	0.85886	0.03695	0.85886	0.03485
		0.86286	0.06026	0.86286	0.03703	0.86286	0.03771
		0.86687	0.06112	0.86687	0.03736	0.86687	0.03529
		0.87087	0.06165	0.87087	0.03817	0.87087	0.03591
		0.87487	0.06293	0.87487	0.03684	0.87487	0.03843
		0.87888	0.06278	0.87888	0.03666	0.87888	0.03867
		0.88288	0.06378	0.88288	0.0374	0.88288	0.04022
		0.88689	0.06416	0.88689	0.03925	0.88689	0.04154
		0.89089	0.06298	0.89089	0.03985	0.89089	0.04179
		0.89489	0.06446	0.89489	0.03891	0.89489	0.04071
		0.8989	0.06725	0.8989	0.03877	0.8989	0.04062
		0.9029	0.06584	0.9029	0.04009	0.9029	0.04124
		0.90691	0.06389	0.90691	0.04117	0.90691	0.04255
		0.91091	0.06427	0.91091	0.04055	0.91091	0.04297
		0.91491	0.06808	0.91491	0.0415	0.91491	0.04201
		0.91892	0.07015	0.91892	0.04256	0.91892	0.04203
		0.92292	0.0695	0.92292	0.04259	0.92292	0.04271
		0.92693	0.06878	0.92693	0.0435	0.92693	0.04469
		0.93093	0.0691	0.93093	0.04253	0.93093	0.04469
		0.93493	0.07273	0.93493	0.04234	0.93493	0.04438
		0.93894	0.07493	0.93894	0.04395	0.93894	0.04546
		0.94294	0.07747	0.94294	0.04457	0.94294	0.04523
		0.94695	0.07827	0.94695	0.04569	0.94695	0.04595
		0.95095	0.07776	0.95095	0.04526	0.95095	0.04768
		0.95495	0.07847	0.95495	0.04625	0.95495	0.04786
		0.95896	0.07789	0.95896	0.04611	0.95896	0.04789
		0.96296	0.07777	0.96296	0.04643	0.96296	0.04868
		0.96697	0.07706	0.96697	0.04868	0.96697	0.0529
		0.97097	0.07885	0.97097	0.04924	0.97097	0.05327
		0.97497	0.08007	0.97497	0.05163	0.97497	0.0546
		0.97898	0.07757	0.97898	0.04822	0.97898	0.05799
		0.98298	0.08072	0.98298	0.04873	0.98298	0.05651
		0.98699	0.08193	0.98699	0.05088	0.98699	0.05481
		0.99099	0.08508	0.99099	0.05333	0.99099	0.05478
		0.99499	0.08788	0.99499	0.05496	0.99499	0.05993
		0.999	0.08589	0.999	0.05427	0.999	0.0608
		1.003	0.08935	1.003	0.05337	1.003	0.05997
		1.00701	0.08902	1.00701	0.05393	1.00701	0.05827
		1.01101	0.09137	1.01101	0.05634	1.01101	0.05868
		1.01502	0.09308	1.01502	0.06012	1.01502	0.06258
		1.01902	0.09308	1.01902	0.06316	1.01902	0.06199
		1.02302	0.09513	1.02302	0.06374	1.02302	0.06193
		1.02703	0.0937	1.02703	0.06175	1.02703	0.06426
		1.03103	0.09516	1.03103	0.06359	1.03103	0.06365
		1.03504	0.09771	1.03504	0.0648	1.03504	0.06676
		1.03904	0.0991	1.03904	0.06537	1.03904	0.06755
		1.04304	0.10176	1.04304	0.06659	1.04304	0.06625
		1.04705	0.10103	1.04705	0.06579	1.04705	0.06792
		1.05105	0.1043	1.05105	0.06808	1.05105	0.07109
		1.05506	0.10611	1.05506	0.06943	1.05506	0.07554
		1.05906	0.10832	1.05906	0.06978	1.05906	0.07625
		1.06306	0.11071	1.06306	0.07168	1.06306	0.07663
		1.06707	0.11181	1.06707	0.07255	1.06707	0.07799
		1.07107	0.11285	1.07107	0.07441	1.07107	0.07738
		1.07508	0.11353	1.07508	0.0758	1.07508	0.07831
		1.07908	0.11651	1.07908	0.07736	1.07908	0.08008
		1.08308	0.11918	1.08308	0.0793	1.08308	0.08293
		1.08709	0.11974	1.08709	0.08089	1.08709	0.08343
		1.09109	0.1224	1.09109	0.0823	1.09109	0.08422
		1.0951	0.12427	1.0951	0.08255	1.0951	0.08774
		1.0991	0.12486	1.0991	0.08484	1.0991	0.08958
		1.1031	0.12667	1.1031	0.08578	1.1031	0.09113
		1.10711	0.13037	1.10711	0.08649	1.10711	0.09243
		1.11111	0.13306	1.11111	0.08712	1.11111	0.09524
		1.11512	0.13607	1.11512	0.08841	1.11512	0.09729
		1.11912	0.1387	1.11912	0.09313	1.11912	0.09962
		1.12312	0.13911	1.12312	0.09555	1.12312	0.10117
		1.12713	0.14219	1.12713	0.09807	1.12713	0.10262
		1.13113	0.14695	1.13113	0.10121	1.13113	0.10821
		1.13514	0.15007	1.13514	0.10339	1.13514	0.11112
		1.13914	0.15427	1.13914	0.10781	1.13914	0.11251
		1.14314	0.15705	1.14314	0.11093	1.14314	0.1139
		1.14715	0.1584	1.14715	0.1138	1.14715	0.11598
		1.15115	0.1616	1.15115	0.11524	1.15115	0.1227
		1.15516	0.16659	1.15516	0.11672	1.15516	0.12608
		1.15916	0.17272	1.15916	0.12055	1.15916	0.13006
		1.16316	0.17558	1.16316	0.12242	1.16316	0.13285
		1.16717	0.17917	1.16717	0.1288	1.16717	0.13574
		1.17117	0.18335	1.17117	0.13174	1.17117	0.13854
		1.17518	0.18917	1.17518	0.1346	1.17518	0.1428
		1.17918	0.19381	1.17918	0.13852	1.17918	0.14745
		1.18318	0.19714	1.18318	0.14092	1.18318	0.15219
		1.18719	0.2036	1.18719	0.14638	1.18719	0.15766
		1.19119	0.208	1.19119	0.15023	1.19119	0.16221
		1.1952	0.21374	1.1952	0.15548	1.1952	0.16447
		1.1992	0.2199	1.1992	0.16169	1.1992	0.17249
		1.2032	0.22711	1.2032	0.1661	1.2032	0.17891
		1.20721	0.23645	1.20721	0.17307	1.20721	0.18546
		1.21121	0.24138	1.21121	0.17948	1.21121	0.1904
		1.21522	0.24572	1.21522	0.18484	1.21522	0.19572
		1.21922	0.25119	1.21922	0.1916	1.21922	0.20367
		1.22322	0.2596	1.22322	0.1976	1.22322	0.21121
		1.22723	0.26704	1.22723	0.20305	1.22723	0.21939
		1.23123	0.27348	1.23123	0.20914	1.23123	0.22777
		1.23524	0.28287	1.23524	0.21717	1.23524	0.23458
		1.23924	0.28989	1.23924	0.22637	1.23924	0.24363
		1.24324	0.29714	1.24324	0.23528	1.24324	0.25172
		1.24725	0.30712	1.24725	0.24494	1.24725	0.26151
		1.25125	0.32135	1.25125	0.25646	1.25125	0.27323
		1.25526	0.33311	1.25526	0.26749	1.25526	0.28506
		1.25926	0.34166	1.25926	0.27716	1.25926	0.29573
		1.26326	0.35404	1.26326	0.28884	1.26326	0.30577
		1.26727	0.36526	1.26727	0.30057	1.26727	0.31861
		1.27127	0.37879	1.27127	0.31306	1.27127	0.33362
		1.27528	0.39158	1.27528	0.32623	1.27528	0.34853
		1.27928	0.4028	1.27928	0.3401	1.27928	0.36227
		1.28328	0.41602	1.28328	0.3565	1.28328	0.37778
		1.28729	0.42981	1.28729	0.36983	1.28729	0.39466
		1.29129	0.44808	1.29129	0.38408	1.29129	0.40806
		1.2953	0.46413	1.2953	0.40186	1.2953	0.42265
		1.2993	0.47989	1.2993	0.41654	1.2993	0.43834
		1.3033	0.49508	1.3033	0.43391	1.3033	0.45597
		1.30731	0.50753	1.30731	0.45128	1.30731	0.47626
		1.31131	0.52504	1.31131	0.46829	1.31131	0.49491
		1.31532	0.54242	1.31532	0.48931	1.31532	0.51751
		1.31932	0.55991	1.31932	0.50869	1.31932	0.53793
		1.32332	0.57688	1.32332	0.52809	1.32332	0.55824
		1.32733	0.59516	1.32733	0.54577	1.32733	0.5811
		1.33133	0.61683	1.33133	0.56433	1.33133	0.60317
		1.33534	0.63489	1.33534	0.58853	1.33534	0.6245
		1.33934	0.65209	1.33934	0.61206	1.33934	0.64409
		1.34334	0.66826	1.34334	0.63523	1.34334	0.66407
		1.34735	0.68663	1.34735	0.66039	1.34735	0.68503
		1.35135	0.70926	1.35135	0.68766	1.35135	0.70414
		1.35536	0.73094	1.35536	0.71462	1.35536	0.72475
		1.35936	0.75638	1.35936	0.73974	1.35936	0.74608
		1.36336	0.77633	1.36336	0.7645	1.36336	0.76574
		1.36737	0.79258	1.36737	0.78493	1.36737	0.78518
		1.37137	0.81448	1.37137	0.80609	1.37137	0.81089
		1.37538	0.83162	1.37538	0.82378	1.37538	0.8357
		1.37938	0.84993	1.37938	0.84494	1.37938	0.85657
		1.38338	0.86809	1.38338	0.86537	1.38338	0.88277
		1.38739	0.88004	1.38739	0.88106	1.38739	0.90541
		1.39139	0.8941	1.39139	0.90011	1.39139	0.92544
		1.3954	0.90687	1.3954	0.91995	1.3954	0.94803
		1.3994	0.92237	1.3994	0.9418	1.3994	0.96723
		1.4034	0.93757	1.4034	0.96273	1.4034	0.98291
		1.40741	0.95081	1.40741	0.98412	1.40741	0.99632
		1.41141	0.96511	1.41141	1.00784	1.41141	1.01166
		1.41542	0.97939	1.41542	1.02455	1.41542	1.02973
		1.41942	0.99325	1.41942	1.04506	1.41942	1.04791
		1.42342	1.00044	1.42342	1.06726	1.42342	1.0636
		1.42743	1.00736	1.42743	1.08465	1.42743	1.08113
		1.43143	1.01455	1.43143	1.09902	1.43143	1.09889
		1.43544	1.0167	1.43544	1.10922	1.43544	1.10704
		1.43944	1.01967	1.43944	1.11898	1.43944	1.11522
		1.44344	1.02268	1.44344	1.12706	1.44344	1.12507
		1.44745	1.02332	1.44745	1.13085	1.44745	1.13076
		1.45145	1.0209	1.45145	1.12793	1.45145	1.13716
		1.45546	1.02031	1.45546	1.1272	1.45546	1.13905
		1.45946	1.01836	1.45946	1.12612	1.45946	1.14172
		1.46346	1.01736	1.46346	1.12025	1.46346	1.14309
		1.46747	1.0151	1.46747	1.1147	1.46747	1.14616
		1.47147	1.00765	1.47147	1.10836	1.47147	1.14388
		1.47548	1.00404	1.47548	1.10651	1.47548	1.13591
		1.47948	0.99745	1.47948	1.10201	1.47948	1.12961
		1.48348	0.98653	1.48348	1.09197	1.48348	1.11923
		1.48749	0.97548	1.48749	1.08629	1.48749	1.10848
		1.49149	0.96137	1.49149	1.07608	1.49149	1.09465
		1.4955	0.94774	1.4955	1.06641	1.4955	1.07618
		1.4995	0.93567	1.4995	1.06032	1.4995	1.07044
		1.5035	0.92621	1.5035	1.05283	1.5035	1.05617
		1.50751	0.91917	1.50751	1.04157	1.50751	1.03893
		1.51151	0.90607	1.51151	1.03349	1.51151	1.03082
		1.51552	0.89677	1.51552	1.02598	1.51552	1.01716
		1.51952	0.88954	1.51952	1.01132	1.51952	1.00438
		1.52352	0.88381	1.52352	0.99513	1.52352	0.99114
		1.52753	0.87471	1.52753	0.98205	1.52753	0.97878
		1.53153	0.86342	1.53153	0.96656	1.53153	0.96877
		1.53554	0.85672	1.53554	0.95375	1.53554	0.95766
		1.53954	0.8463	1.53954	0.93572	1.53954	0.94765
		1.54354	0.8342	1.54354	0.92205	1.54354	0.93273
		1.54755	0.8247	1.54755	0.91621	1.54755	0.92045
		1.55155	0.81967	1.55155	0.91028	1.55155	0.90709
		1.55556	0.81433	1.55556	0.90228	1.55556	0.89359
		1.55956	0.80364	1.55956	0.89304	1.55956	0.88258
		1.56356	0.79484	1.56356	0.88373	1.56356	0.8713
		1.56757	0.7897	1.56757	0.87583	1.56757	0.86381
		1.57157	0.78495	1.57157	0.86719	1.57157	0.85533
		1.57558	0.77673	1.57558	0.86147	1.57558	0.84713
		1.57958	0.77072	1.57958	0.86	1.57958	0.83688
		1.58358	0.76862	1.58358	0.86274	1.58358	0.82676
		1.58759	0.76587	1.58759	0.85964	1.58759	0.82247
		1.59159	0.76447	1.59159	0.85139	1.59159	0.82156
		1.5956	0.76013	1.5956	0.84313	1.5956	0.8226
		1.5996	0.75512	1.5996	0.83431	1.5996	0.82139
		1.6036	0.75516	1.6036	0.82519	1.6036	0.81554
		1.60761	0.75399	1.60761	0.81362	1.60761	0.80725
		1.61161	0.74869	1.61161	0.80267	1.61161	0.80411
		1.61562	0.74371	1.61562	0.79646	1.61562	0.80581
		1.61962	0.74055	1.61962	0.79638	1.61962	0.80486
		1.62362	0.73803	1.62362	0.79552	1.62362	0.80249
		1.62763	0.73608	1.62763	0.79407	1.62763	0.79537
		1.63163	0.73312	1.63163	0.79558	1.63163	0.78873
		1.63564	0.73362	1.63564	0.79733	1.63564	0.78471
		1.63964	0.733	1.63964	0.8034	1.63964	0.78395
		1.64364	0.72901	1.64364	0.8016	1.64364	0.78445
		1.64765	0.72872	1.64765	0.80412	1.64765	0.77984
		1.65165	0.73423	1.65165	0.81235	1.65165	0.77766
		1.65566	0.73114	1.65566	0.80197	1.65566	0.77924
		1.65966	0.72634	1.65966	0.79737	1.65966	0.77436
		1.66366	0.72833	1.66366	0.79284	1.66366	0.77319
		1.66767	0.73114	1.66767	0.78766	1.66767	0.77005
		1.67167	0.72925	1.67167	0.78409	1.67167	0.76649
		1.67568	0.72952	1.67568	0.77395	1.67568	0.7608
		1.67968	0.72982	1.67968	0.76983	1.67968	0.7591
		1.68368	0.72472	1.68368	0.76927	1.68368	0.7628
		1.68769	0.73094	1.68769	0.7642	1.68769	0.76077
		1.69169	0.7345	1.69169	0.76781	1.69169	0.75526
		1.6957	0.72986	1.6957	0.77559	1.6957	0.75972
		1.6997	0.72944	1.6997	0.77831	1.6997	0.76218
		1.7037	0.72405	1.7037	0.77689	1.7037	0.76281
		1.70771	0.72336	1.70771	0.7768	1.70771	0.76152
		1.71171	0.72807	1.71171	0.77375	1.71171	0.76519
		1.71572	0.73344	1.71572	0.76869	1.71572	0.76284
		1.71972	0.73711	1.71972	0.77262	1.71972	0.75907
		1.72372	0.7374	1.72372	0.77412	1.72372	0.7571
		1.72773	0.73807	1.72773	0.7742	1.72773	0.76116
		1.73173	0.73967	1.73173	0.77516	1.73173	0.76506
		1.73574	0.73998	1.73574	0.77515	1.73574	0.76245
		1.73974	0.73691	1.73974	0.77722	1.73974	0.76134
		1.74374	0.73906	1.74374	0.78237	1.74374	0.7646
		1.74775	0.74361	1.74775	0.78671	1.74775	0.76611
		1.75175	0.74778	1.75175	0.78485	1.75175	0.76611
		1.75576	0.75028	1.75576	0.78275	1.75576	0.76769
		1.75976	0.75157	1.75976	0.78287	1.75976	0.77135
		1.76376	0.7571	1.76376	0.78744	1.76376	0.7727
		1.76777	0.76112	1.76777	0.79181	1.76777	0.77337
		1.77177	0.76274	1.77177	0.79165	1.77177	0.77336
		1.77578	0.76693	1.77578	0.79197	1.77578	0.77459
		1.77978	0.77008	1.77978	0.79101	1.77978	0.77817
		1.78378	0.76922	1.78378	0.78943	1.78378	0.77555
		1.78779	0.76879	1.78779	0.7917	1.78779	0.776
		1.79179	0.76541	1.79179	0.79266	1.79179	0.78021
		1.7958	0.76616	1.7958	0.79097	1.7958	0.78835
		1.7998	0.77028	1.7998	0.79284	1.7998	0.79358
		1.8038	0.77176	1.8038	0.79371	1.8038	0.79381
		1.80781	0.76966	1.80781	0.79865	1.80781	0.79753
		1.81181	0.76545	1.81181	0.8078	1.81181	0.79965
		1.81582	0.76975	1.81582	0.8098	1.81582	0.79942
		1.81982	0.77499	1.81982	0.79861	1.81982	0.79496
		1.82382	0.78111	1.82382	0.79831	1.82382	0.79213
		1.82783	0.78095	1.82783	0.79798	1.82783	0.7923
		1.83183	0.78947	1.83183	0.79537	1.83183	0.7941
		1.83584	0.79507	1.83584	0.79478	1.83584	0.79705
		1.83984	0.79275	1.83984	0.79525	1.83984	0.79484
		1.84384	0.79567	1.84384	0.80004	1.84384	0.79675
		1.84785	0.79813	1.84785	0.7998	1.84785	0.79631
		1.85185	0.79471	1.85185	0.79616	1.85185	0.79247
		1.85586	0.78955	1.85586	0.8014	1.85586	0.80091
		1.85986	0.79113	1.85986	0.80707	1.85986	0.79858
		1.86386	0.79459	1.86386	0.8088	1.86386	0.79119
		1.86787	0.79485	1.86787	0.80603	1.86787	0.78846
		1.87187	0.79799	1.87187	0.8061	1.87187	0.78816
		1.87588	0.79835	1.87588	0.80949	1.87588	0.7915
		1.87988	0.79983	1.87988	0.80845	1.87988	0.79368
		1.88388	0.80275	1.88388	0.80607	1.88388	0.79797
		1.88789	0.80306	1.88789	0.80497	1.88789	0.79622
		1.89189	0.81074	1.89189	0.80562	1.89189	0.79343
		1.8959	0.81442	1.8959	0.80878	1.8959	0.79896
		1.8999	0.81464	1.8999	0.808	1.8999	0.80588
		1.9039	0.8159	1.9039	0.80576	1.9039	0.80626
		1.90791	0.81585	1.90791	0.8065	1.90791	0.80335
		1.91191	0.81883	1.91191	0.80992	1.91191	0.80357
		1.91592	0.81986	1.91592	0.81007	1.91592	0.80971
		1.91992	0.82139	1.91992	0.81011	1.91992	0.81449
		1.92392	0.82562	1.92392	0.81316	1.92392	0.81556
		1.92793	0.8316	1.92793	0.81776	1.92793	0.81857
		1.93193	0.83639	1.93193	0.8235	1.93193	0.81922
		1.93594	0.83949	1.93594	0.83236	1.93594	0.81496
		1.93994	0.84581	1.93994	0.83857	1.93994	0.81704
		1.94394	0.85042	1.94394	0.83864	1.94394	0.82326
		1.94795	0.85544	1.94795	0.83867	1.94795	0.82376
		1.95195	0.85582	1.95195	0.84112	1.95195	0.82464
		1.95596	0.85569	1.95596	0.84247	1.95596	0.83126
		1.95996	0.85649	1.95996	0.84628	1.95996	0.84019
		1.96396	0.85806	1.96396	0.85431	1.96396	0.84608
		1.96797	0.86803	1.96797	0.8548	1.96797	0.84118
		1.97197	0.87077	1.97197	0.85451	1.97197	0.8397
		1.97598	0.86968	1.97598	0.86164	1.97598	0.84259
		1.97998	0.8754	1.97998	0.86412	1.97998	0.84795
		1.98398	0.8802	1.98398	0.86116	1.98398	0.85777
		1.98799	0.88686	1.98799	0.86023	1.98799	0.85517
		1.99199	0.89169	1.99199	0.85852	1.99199	0.86121
		1.996	0.89953	1.996	0.86695	1.996	0.86485
		2	0.89785	2	0.87085	2	0.85569

## Sheet: Fig.4d
bias	bare ag(111)	bias	1Br	bias	4Br	bias	M-C66 center	bias	M-C66 edge
-2	-0.00301	-1.999	-0.00345	-1.999	-0.00389	-1.999	-0.00251	-1.999	-0.00384
-1.99462	-0.00267	-1.99349	-0.00362	-1.99349	-0.00409	-1.99349	-0.00265	-1.99349	-0.00382
-1.98925	-0.00279	-1.98799	-0.00353	-1.98799	-0.00392	-1.98799	-0.00274	-1.98799	-0.00419
-1.98387	-0.00333	-1.98248	-0.00353	-1.98248	-0.00418	-1.98248	-0.00289	-1.98248	-0.00432
-1.97849	-0.00339	-1.97698	-0.00379	-1.97698	-0.00446	-1.97698	-0.00302	-1.97698	-0.00423
-1.97312	-0.00342	-1.97147	-0.00393	-1.97147	-0.0044	-1.97147	-0.00314	-1.97147	-0.00446
-1.96774	-0.00401	-1.96597	-0.00405	-1.96597	-0.00443	-1.96597	-0.00332	-1.96597	-0.00458
-1.96237	-0.00401	-1.96046	-0.0043	-1.96046	-0.00472	-1.96046	-0.00346	-1.96046	-0.00448
-1.95699	-0.004	-1.95495	-0.00435	-1.95495	-0.00472	-1.95495	-0.00359	-1.95495	-0.0047
-1.95161	-0.00434	-1.94945	-0.00434	-1.94945	-0.00467	-1.94945	-0.00375	-1.94945	-0.00496
-1.94624	-0.00468	-1.94394	-0.0045	-1.94394	-0.00494	-1.94394	-0.00394	-1.94394	-0.00478
-1.94086	-0.00427	-1.93844	-0.00455	-1.93844	-0.00508	-1.93844	-0.00404	-1.93844	-0.00475
-1.93548	-0.00457	-1.93293	-0.00453	-1.93293	-0.00502	-1.93293	-0.00414	-1.93293	-0.00501
-1.93011	-0.00498	-1.92743	-0.0047	-1.92743	-0.00519	-1.92743	-0.00431	-1.92743	-0.00497
-1.92473	-0.00486	-1.92192	-0.00482	-1.92192	-0.00534	-1.92192	-0.00442	-1.92192	-0.00488
-1.91935	-0.00495	-1.91642	-0.00482	-1.91642	-0.0053	-1.91642	-0.00447	-1.91642	-0.00507
-1.91398	-0.00537	-1.91091	-0.00495	-1.91091	-0.00539	-1.91091	-0.00458	-1.91091	-0.00507
-1.9086	-0.00523	-1.90541	-0.00511	-1.90541	-0.00554	-1.90541	-0.00468	-1.90541	-0.00499
-1.90323	-0.0052	-1.8999	-0.00506	-1.8999	-0.00549	-1.8999	-0.00478	-1.8999	-0.0052
-1.89785	-0.00542	-1.89439	-0.00504	-1.89439	-0.00549	-1.89439	-0.0049	-1.89439	-0.00522
-1.89247	-0.00537	-1.88889	-0.00513	-1.88889	-0.0057	-1.88889	-0.00512	-1.88889	-0.00508
-1.8871	-0.00562	-1.88338	-0.0052	-1.88338	-0.00572	-1.88338	-0.00528	-1.88338	-0.0052
-1.88172	-0.00597	-1.87788	-0.00526	-1.87788	-0.00566	-1.87788	-0.00537	-1.87788	-0.00528
-1.87634	-0.00615	-1.87237	-0.0053	-1.87237	-0.00581	-1.87237	-0.00545	-1.87237	-0.00514
-1.87097	-0.00602	-1.86687	-0.00534	-1.86687	-0.00583	-1.86687	-0.00545	-1.86687	-0.00526
-1.86559	-0.00625	-1.86136	-0.00529	-1.86136	-0.00572	-1.86136	-0.00551	-1.86136	-0.00542
-1.86022	-0.0065	-1.85586	-0.00538	-1.85586	-0.0059	-1.85586	-0.0056	-1.85586	-0.00539
-1.85484	-0.00626	-1.85035	-0.00536	-1.85035	-0.00604	-1.85035	-0.00569	-1.85035	-0.00539
-1.84946	-0.00622	-1.84484	-0.00539	-1.84484	-0.00596	-1.84484	-0.00571	-1.84484	-0.00562
-1.84409	-0.0063	-1.83934	-0.00555	-1.83934	-0.00595	-1.83934	-0.00577	-1.83934	-0.00559
-1.83871	-0.00611	-1.83383	-0.00571	-1.83383	-0.00603	-1.83383	-0.00581	-1.83383	-0.00558
-1.83333	-0.00621	-1.82833	-0.00557	-1.82833	-0.00608	-1.82833	-0.00585	-1.82833	-0.00571
-1.82796	-0.00656	-1.82282	-0.00556	-1.82282	-0.00593	-1.82282	-0.00589	-1.82282	-0.00564
-1.82258	-0.0064	-1.81732	-0.0056	-1.81732	-0.00601	-1.81732	-0.00604	-1.81732	-0.00551
-1.8172	-0.00644	-1.81181	-0.00555	-1.81181	-0.00609	-1.81181	-0.00608	-1.81181	-0.00573
-1.81183	-0.00651	-1.80631	-0.00551	-1.80631	-0.00605	-1.80631	-0.00605	-1.80631	-0.00585
-1.80645	-0.00626	-1.8008	-0.0056	-1.8008	-0.00595	-1.8008	-0.00616	-1.8008	-0.00572
-1.80108	-0.00612	-1.7953	-0.00557	-1.7953	-0.00591	-1.7953	-0.00622	-1.7953	-0.0058
-1.7957	-0.0064	-1.78979	-0.00554	-1.78979	-0.00585	-1.78979	-0.00619	-1.78979	-0.00591
-1.79032	-0.00688	-1.78428	-0.0055	-1.78428	-0.00583	-1.78428	-0.00619	-1.78428	-0.00577
-1.78495	-0.00642	-1.77878	-0.00559	-1.77878	-0.00601	-1.77878	-0.0063	-1.77878	-0.00597
-1.77957	-0.00661	-1.77327	-0.00551	-1.77327	-0.006	-1.77327	-0.00628	-1.77327	-0.00612
-1.77419	-0.00689	-1.76777	-0.00564	-1.76777	-0.00591	-1.76777	-0.00621	-1.76777	-0.00606
-1.76882	-0.0067	-1.76226	-0.00576	-1.76226	-0.00587	-1.76226	-0.0063	-1.76226	-0.00609
-1.76344	-0.0067	-1.75676	-0.00575	-1.75676	-0.00598	-1.75676	-0.00634	-1.75676	-0.00621
-1.75806	-0.00704	-1.75125	-0.00579	-1.75125	-0.00598	-1.75125	-0.00638	-1.75125	-0.00626
-1.75269	-0.00666	-1.74575	-0.0058	-1.74575	-0.006	-1.74575	-0.0065	-1.74575	-0.00636
-1.74731	-0.00661	-1.74024	-0.00564	-1.74024	-0.00611	-1.74024	-0.00662	-1.74024	-0.00641
-1.74194	-0.00697	-1.73473	-0.00569	-1.73473	-0.00621	-1.73473	-0.0066	-1.73473	-0.00634
-1.73656	-0.00698	-1.72923	-0.00584	-1.72923	-0.00624	-1.72923	-0.00663	-1.72923	-0.00645
-1.73118	-0.0067	-1.72372	-0.00598	-1.72372	-0.00621	-1.72372	-0.00667	-1.72372	-0.00667
-1.72581	-0.007	-1.71822	-0.00599	-1.71822	-0.0062	-1.71822	-0.00672	-1.71822	-0.00675
-1.72043	-0.00727	-1.71271	-0.00602	-1.71271	-0.00611	-1.71271	-0.00677	-1.71271	-0.00682
-1.71505	-0.00694	-1.70721	-0.00611	-1.70721	-0.00612	-1.70721	-0.0069	-1.70721	-0.00691
-1.70968	-0.00724	-1.7017	-0.00618	-1.7017	-0.00632	-1.7017	-0.00696	-1.7017	-0.00693
-1.7043	-0.00767	-1.6962	-0.00622	-1.6962	-0.00635	-1.6962	-0.00692	-1.6962	-0.00695
-1.69892	-0.00741	-1.69069	-0.00629	-1.69069	-0.00634	-1.69069	-0.00696	-1.69069	-0.00708
-1.69355	-0.00727	-1.68519	-0.00629	-1.68519	-0.00648	-1.68519	-0.00703	-1.68519	-0.00712
-1.68817	-0.00775	-1.67968	-0.00628	-1.67968	-0.00651	-1.67968	-0.00707	-1.67968	-0.00713
-1.6828	-0.00757	-1.67417	-0.00633	-1.67417	-0.00651	-1.67417	-0.00716	-1.67417	-0.00725
-1.67742	-0.00749	-1.66867	-0.00632	-1.66867	-0.00663	-1.66867	-0.00723	-1.66867	-0.00733
-1.67204	-0.00775	-1.66316	-0.00639	-1.66316	-0.00674	-1.66316	-0.00717	-1.66316	-0.00738
-1.66667	-0.00804	-1.65766	-0.00646	-1.65766	-0.00665	-1.65766	-0.00725	-1.65766	-0.00748
-1.66129	-0.00794	-1.65215	-0.0065	-1.65215	-0.00662	-1.65215	-0.00739	-1.65215	-0.00753
-1.65591	-0.0082	-1.64665	-0.00652	-1.64665	-0.00675	-1.64665	-0.00736	-1.64665	-0.0075
-1.65054	-0.00832	-1.64114	-0.00661	-1.64114	-0.00673	-1.64114	-0.0073	-1.64114	-0.00757
-1.64516	-0.00814	-1.63564	-0.00671	-1.63564	-0.00671	-1.63564	-0.00746	-1.63564	-0.00759
-1.63978	-0.00853	-1.63013	-0.00677	-1.63013	-0.00687	-1.63013	-0.00747	-1.63013	-0.00753
-1.63441	-0.00877	-1.62462	-0.00681	-1.62462	-0.00692	-1.62462	-0.00739	-1.62462	-0.00754
-1.62903	-0.00834	-1.61912	-0.0069	-1.61912	-0.00681	-1.61912	-0.00754	-1.61912	-0.0077
-1.62366	-0.00874	-1.61361	-0.00687	-1.61361	-0.00688	-1.61361	-0.0076	-1.61361	-0.00767
-1.61828	-0.00913	-1.60811	-0.00682	-1.60811	-0.00698	-1.60811	-0.00738	-1.60811	-0.00762
-1.6129	-0.00903	-1.6026	-0.00689	-1.6026	-0.00692	-1.6026	-0.00745	-1.6026	-0.00774
-1.60753	-0.00911	-1.5971	-0.00699	-1.5971	-0.00696	-1.5971	-0.00768	-1.5971	-0.00772
-1.60215	-0.00949	-1.59159	-0.00688	-1.59159	-0.0071	-1.59159	-0.00755	-1.59159	-0.00767
-1.59677	-0.0092	-1.58609	-0.00683	-1.58609	-0.00713	-1.58609	-0.00742	-1.58609	-0.0078
-1.5914	-0.00924	-1.58058	-0.00684	-1.58058	-0.00692	-1.58058	-0.00759	-1.58058	-0.00786
-1.58602	-0.00978	-1.57508	-0.0069	-1.57508	-0.00696	-1.57508	-0.00754	-1.57508	-0.0077
-1.58065	-0.00977	-1.56957	-0.00679	-1.56957	-0.00696	-1.56957	-0.00744	-1.56957	-0.00772
-1.57527	-0.00953	-1.56406	-0.00685	-1.56406	-0.0067	-1.56406	-0.00752	-1.56406	-0.00772
-1.56989	-0.00966	-1.55856	-0.00684	-1.55856	-0.00686	-1.55856	-0.00754	-1.55856	-0.00758
-1.56452	-0.00996	-1.55305	-0.00685	-1.55305	-0.00686	-1.55305	-0.00729	-1.55305	-0.00749
-1.55914	-0.0097	-1.54755	-0.00689	-1.54755	-0.00671	-1.54755	-0.00732	-1.54755	-0.00752
-1.55376	-0.00959	-1.54204	-0.00677	-1.54204	-0.00677	-1.54204	-0.00748	-1.54204	-0.00742
-1.54839	-0.00969	-1.53654	-0.00657	-1.53654	-0.00693	-1.53654	-0.00728	-1.53654	-0.0074
-1.54301	-0.0095	-1.53103	-0.00667	-1.53103	-0.00688	-1.53103	-0.00717	-1.53103	-0.0074
-1.53763	-0.00933	-1.52553	-0.0067	-1.52553	-0.00672	-1.52553	-0.00729	-1.52553	-0.00735
-1.53226	-0.0098	-1.52002	-0.00663	-1.52002	-0.00683	-1.52002	-0.00718	-1.52002	-0.00727
-1.52688	-0.00954	-1.51451	-0.00668	-1.51451	-0.00678	-1.51451	-0.00706	-1.51451	-0.00726
-1.52151	-0.00951	-1.50901	-0.0068	-1.50901	-0.00655	-1.50901	-0.00716	-1.50901	-0.00719
-1.51613	-0.00979	-1.5035	-0.00669	-1.5035	-0.00666	-1.5035	-0.00722	-1.5035	-0.00716
-1.51075	-0.00972	-1.498	-0.00656	-1.498	-0.00666	-1.498	-0.00709	-1.498	-0.00719
-1.50538	-0.00958	-1.49249	-0.00663	-1.49249	-0.0065	-1.49249	-0.00706	-1.49249	-0.00707
-1.5	-0.01021	-1.48699	-0.00662	-1.48699	-0.00652	-1.48699	-0.00706	-1.48699	-0.00692
-1.49462	-0.01038	-1.48148	-0.00649	-1.48148	-0.00652	-1.48148	-0.00688	-1.48148	-0.0069
-1.48925	-0.01033	-1.47598	-0.0065	-1.47598	-0.00637	-1.47598	-0.00679	-1.47598	-0.00691
-1.48387	-0.01032	-1.47047	-0.00649	-1.47047	-0.00635	-1.47047	-0.00686	-1.47047	-0.00683
-1.47849	-0.01054	-1.46496	-0.00643	-1.46496	-0.00644	-1.46496	-0.00678	-1.46496	-0.00675
-1.47312	-0.00991	-1.45946	-0.00653	-1.45946	-0.00636	-1.45946	-0.00664	-1.45946	-0.00675
-1.46774	-0.01006	-1.45395	-0.00657	-1.45395	-0.00628	-1.45395	-0.00672	-1.45395	-0.0067
-1.46237	-0.01023	-1.44845	-0.00642	-1.44845	-0.00636	-1.44845	-0.00672	-1.44845	-0.00665
-1.45699	-0.01012	-1.44294	-0.00632	-1.44294	-0.0063	-1.44294	-0.00659	-1.44294	-0.00663
-1.45161	-0.01014	-1.43744	-0.00636	-1.43744	-0.00614	-1.43744	-0.00662	-1.43744	-0.00651
-1.44624	-0.01037	-1.43193	-0.00626	-1.43193	-0.0062	-1.43193	-0.00659	-1.43193	-0.00647
-1.44086	-0.01003	-1.42643	-0.00612	-1.42643	-0.00611	-1.42643	-0.00638	-1.42643	-0.00639
-1.43548	-0.00995	-1.42092	-0.00616	-1.42092	-0.00594	-1.42092	-0.00636	-1.42092	-0.00619
-1.43011	-0.01022	-1.41542	-0.00605	-1.41542	-0.00594	-1.41542	-0.00645	-1.41542	-0.00604
-1.42473	-0.00986	-1.40991	-0.00585	-1.40991	-0.00591	-1.40991	-0.0062	-1.40991	-0.00593
-1.41935	-0.00944	-1.4044	-0.00592	-1.4044	-0.00571	-1.4044	-0.006	-1.4044	-0.00585
-1.41398	-0.00938	-1.3989	-0.00594	-1.3989	-0.00555	-1.3989	-0.00599	-1.3989	-0.00577
-1.4086	-0.00937	-1.39339	-0.00571	-1.39339	-0.00556	-1.39339	-0.00588	-1.39339	-0.00566
-1.40323	-0.009	-1.38789	-0.0057	-1.38789	-0.00555	-1.38789	-0.00564	-1.38789	-0.00543
-1.39785	-0.00885	-1.38238	-0.00563	-1.38238	-0.0054	-1.38238	-0.00564	-1.38238	-0.00536
-1.39247	-0.00884	-1.37688	-0.00542	-1.37688	-0.00538	-1.37688	-0.00556	-1.37688	-0.00527
-1.3871	-0.00831	-1.37137	-0.00536	-1.37137	-0.00531	-1.37137	-0.00534	-1.37137	-0.00513
-1.38172	-0.00802	-1.36587	-0.00543	-1.36587	-0.00513	-1.36587	-0.00522	-1.36587	-0.00502
-1.37634	-0.00829	-1.36036	-0.00528	-1.36036	-0.00512	-1.36036	-0.00539	-1.36036	-0.00504
-1.37097	-0.00792	-1.35485	-0.00509	-1.35485	-0.00501	-1.35485	-0.0052	-1.35485	-0.0049
-1.36559	-0.00786	-1.34935	-0.00516	-1.34935	-0.00504	-1.34935	-0.00511	-1.34935	-0.00472
-1.36022	-0.00783	-1.34384	-0.00519	-1.34384	-0.00502	-1.34384	-0.00515	-1.34384	-0.00471
-1.35484	-0.00762	-1.33834	-0.00512	-1.33834	-0.00495	-1.33834	-0.00511	-1.33834	-0.00467
-1.34946	-0.00697	-1.33283	-0.00522	-1.33283	-0.00493	-1.33283	-0.00499	-1.33283	-0.00465
-1.34409	-0.00709	-1.32733	-0.00521	-1.32733	-0.00498	-1.32733	-0.00506	-1.32733	-0.00476
-1.33871	-0.0069	-1.32182	-0.00515	-1.32182	-0.00494	-1.32182	-0.00521	-1.32182	-0.00482
-1.33333	-0.0064	-1.31632	-0.00513	-1.31632	-0.00495	-1.31632	-0.00505	-1.31632	-0.00473
-1.32796	-0.00635	-1.31081	-0.00526	-1.31081	-0.00495	-1.31081	-0.00499	-1.31081	-0.00478
-1.32258	-0.00644	-1.30531	-0.00524	-1.30531	-0.00492	-1.30531	-0.00509	-1.30531	-0.00491
-1.3172	-0.00591	-1.2998	-0.00531	-1.2998	-0.00497	-1.2998	-0.00508	-1.2998	-0.00485
-1.31183	-0.00606	-1.29429	-0.0053	-1.29429	-0.005	-1.29429	-0.00513	-1.29429	-0.00484
-1.30645	-0.00638	-1.28879	-0.00541	-1.28879	-0.00501	-1.28879	-0.00531	-1.28879	-0.00488
-1.30108	-0.006	-1.28328	-0.00543	-1.28328	-0.00504	-1.28328	-0.0053	-1.28328	-0.00487
-1.2957	-0.00585	-1.27778	-0.00549	-1.27778	-0.00512	-1.27778	-0.00523	-1.27778	-0.00489
-1.29032	-0.0061	-1.27227	-0.00552	-1.27227	-0.00523	-1.27227	-0.0053	-1.27227	-0.00512
-1.28495	-0.00566	-1.26677	-0.00556	-1.26677	-0.00528	-1.26677	-0.00534	-1.26677	-0.00512
-1.27957	-0.00553	-1.26126	-0.00553	-1.26126	-0.00534	-1.26126	-0.00531	-1.26126	-0.00519
-1.27419	-0.00568	-1.25576	-0.00555	-1.25576	-0.00541	-1.25576	-0.00541	-1.25576	-0.00541
-1.26882	-0.00566	-1.25025	-0.00566	-1.25025	-0.00542	-1.25025	-0.0055	-1.25025	-0.00545
-1.26344	-0.00546	-1.24474	-0.0058	-1.24474	-0.0055	-1.24474	-0.00543	-1.24474	-0.00541
-1.25806	-0.00531	-1.23924	-0.00581	-1.23924	-0.00564	-1.23924	-0.00548	-1.23924	-0.0055
-1.25269	-0.00524	-1.23373	-0.0058	-1.23373	-0.00566	-1.23373	-0.00568	-1.23373	-0.00557
-1.24731	-0.00481	-1.22823	-0.00582	-1.22823	-0.00559	-1.22823	-0.00565	-1.22823	-0.00563
-1.24194	-0.00486	-1.22272	-0.00587	-1.22272	-0.00557	-1.22272	-0.00559	-1.22272	-0.0057
-1.23656	-0.00495	-1.21722	-0.00585	-1.21722	-0.00558	-1.21722	-0.0057	-1.21722	-0.00573
-1.23118	-0.00449	-1.21171	-0.00586	-1.21171	-0.00567	-1.21171	-0.00576	-1.21171	-0.00566
-1.22581	-0.00427	-1.20621	-0.00595	-1.20621	-0.00578	-1.20621	-0.00571	-1.20621	-0.00567
-1.22043	-0.00439	-1.2007	-0.00594	-1.2007	-0.0058	-1.2007	-0.00569	-1.2007	-0.0058
-1.21505	-0.00414	-1.1952	-0.00594	-1.1952	-0.00575	-1.1952	-0.00575	-1.1952	-0.00581
-1.20968	-0.00377	-1.18969	-0.00595	-1.18969	-0.00585	-1.18969	-0.00568	-1.18969	-0.00587
-1.2043	-0.00384	-1.18418	-0.00605	-1.18418	-0.0059	-1.18418	-0.00572	-1.18418	-0.00594
-1.19892	-0.00369	-1.17868	-0.00602	-1.17868	-0.0058	-1.17868	-0.00582	-1.17868	-0.00597
-1.19355	-0.00346	-1.17317	-0.00606	-1.17317	-0.00586	-1.17317	-0.00584	-1.17317	-0.00601
-1.18817	-0.00358	-1.16767	-0.00616	-1.16767	-0.00589	-1.16767	-0.0058	-1.16767	-0.00603
-1.1828	-0.0035	-1.16216	-0.00611	-1.16216	-0.00583	-1.16216	-0.00594	-1.16216	-0.00608
-1.17742	-0.00339	-1.15666	-0.00619	-1.15666	-0.0058	-1.15666	-0.00591	-1.15666	-0.00618
-1.17204	-0.0035	-1.15115	-0.00628	-1.15115	-0.00591	-1.15115	-0.00583	-1.15115	-0.00631
-1.16667	-0.00371	-1.14565	-0.00628	-1.14565	-0.00596	-1.14565	-0.00598	-1.14565	-0.0064
-1.16129	-0.00354	-1.14014	-0.00627	-1.14014	-0.00588	-1.14014	-0.00615	-1.14014	-0.00647
-1.15591	-0.00378	-1.13463	-0.00637	-1.13463	-0.00606	-1.13463	-0.00599	-1.13463	-0.00661
-1.15054	-0.00404	-1.12913	-0.00647	-1.12913	-0.00621	-1.12913	-0.00609	-1.12913	-0.00669
-1.14516	-0.00406	-1.12362	-0.00652	-1.12362	-0.00618	-1.12362	-0.00622	-1.12362	-0.00679
-1.13978	-0.00419	-1.11812	-0.00662	-1.11812	-0.00627	-1.11812	-0.0063	-1.11812	-0.0069
-1.13441	-0.0045	-1.11261	-0.00682	-1.11261	-0.00638	-1.11261	-0.00627	-1.11261	-0.00697
-1.12903	-0.00458	-1.10711	-0.0068	-1.10711	-0.00636	-1.10711	-0.0064	-1.10711	-0.00697
-1.12366	-0.0047	-1.1016	-0.00681	-1.1016	-0.00641	-1.1016	-0.00646	-1.1016	-0.00705
-1.11828	-0.00509	-1.0961	-0.00691	-1.0961	-0.00653	-1.0961	-0.00643	-1.0961	-0.00719
-1.1129	-0.00527	-1.09059	-0.00684	-1.09059	-0.00658	-1.09059	-0.00641	-1.09059	-0.00708
-1.10753	-0.00531	-1.08509	-0.0068	-1.08509	-0.00652	-1.08509	-0.00655	-1.08509	-0.00718
-1.10215	-0.00537	-1.07958	-0.00691	-1.07958	-0.00656	-1.07958	-0.00653	-1.07958	-0.00726
-1.09677	-0.00555	-1.07407	-0.00694	-1.07407	-0.00652	-1.07407	-0.00657	-1.07407	-0.00724
-1.0914	-0.00552	-1.06857	-0.00697	-1.06857	-0.00639	-1.06857	-0.00666	-1.06857	-0.00727
-1.08602	-0.00584	-1.06306	-0.00706	-1.06306	-0.00651	-1.06306	-0.00672	-1.06306	-0.00731
-1.08065	-0.00619	-1.05756	-0.00714	-1.05756	-0.00666	-1.05756	-0.00667	-1.05756	-0.00723
-1.07527	-0.00624	-1.05205	-0.00717	-1.05205	-0.00662	-1.05205	-0.0068	-1.05205	-0.00723
-1.06989	-0.00623	-1.04655	-0.00727	-1.04655	-0.00665	-1.04655	-0.00683	-1.04655	-0.00734
-1.06452	-0.00647	-1.04104	-0.00733	-1.04104	-0.00682	-1.04104	-0.0068	-1.04104	-0.00744
-1.05914	-0.00642	-1.03554	-0.00728	-1.03554	-0.00687	-1.03554	-0.00692	-1.03554	-0.00741
-1.05376	-0.00652	-1.03003	-0.00732	-1.03003	-0.00684	-1.03003	-0.00708	-1.03003	-0.00747
-1.04839	-0.00674	-1.02452	-0.00747	-1.02452	-0.00696	-1.02452	-0.00709	-1.02452	-0.0075
-1.04301	-0.00703	-1.01902	-0.00738	-1.01902	-0.00706	-1.01902	-0.00714	-1.01902	-0.00756
-1.03763	-0.0071	-1.01351	-0.00735	-1.01351	-0.00706	-1.01351	-0.00724	-1.01351	-0.00764
-1.03226	-0.00724	-1.00801	-0.00751	-1.00801	-0.00714	-1.00801	-0.00726	-1.00801	-0.00766
-1.02688	-0.00723	-1.0025	-0.00759	-1.0025	-0.00719	-1.0025	-0.00725	-1.0025	-0.00761
-1.02151	-0.00737	-0.997	-0.00755	-0.997	-0.00717	-0.997	-0.00729	-0.997	-0.00761
-1.01613	-0.00734	-0.99149	-0.00762	-0.99149	-0.00719	-0.99149	-0.00727	-0.99149	-0.00769
-1.01075	-0.00774	-0.98599	-0.0076	-0.98599	-0.00723	-0.98599	-0.00719	-0.98599	-0.00769
-1.00538	-0.0074	-0.98048	-0.00744	-0.98048	-0.00713	-0.98048	-0.00722	-0.98048	-0.00767
-1	-0.00738	-0.97497	-0.00752	-0.97497	-0.00713	-0.97497	-0.00728	-0.97497	-0.00768
-0.99462	-0.00748	-0.96947	-0.00755	-0.96947	-0.00727	-0.96947	-0.00724	-0.96947	-0.00773
-0.98925	-0.0074	-0.96396	-0.00744	-0.96396	-0.00732	-0.96396	-0.00716	-0.96396	-0.00778
-0.98387	-0.00728	-0.95846	-0.00745	-0.95846	-0.00723	-0.95846	-0.00722	-0.95846	-0.00777
-0.97849	-0.00733	-0.95295	-0.00753	-0.95295	-0.00718	-0.95295	-0.00718	-0.95295	-0.00768
-0.97312	-0.00709	-0.94745	-0.00744	-0.94745	-0.00725	-0.94745	-0.00717	-0.94745	-0.00761
-0.96774	-0.00701	-0.94194	-0.00732	-0.94194	-0.00724	-0.94194	-0.00724	-0.94194	-0.00763
-0.96237	-0.0069	-0.93644	-0.00742	-0.93644	-0.00718	-0.93644	-0.00724	-0.93644	-0.00755
-0.95699	-0.007	-0.93093	-0.00736	-0.93093	-0.00718	-0.93093	-0.00718	-0.93093	-0.00763
-0.95161	-0.00672	-0.92543	-0.00733	-0.92543	-0.0072	-0.92543	-0.00729	-0.92543	-0.00761
-0.94624	-0.00687	-0.91992	-0.00757	-0.91992	-0.00722	-0.91992	-0.00733	-0.91992	-0.00759
-0.94086	-0.00715	-0.91441	-0.00757	-0.91441	-0.00732	-0.91441	-0.00729	-0.91441	-0.00772
-0.93548	-0.00691	-0.90891	-0.00742	-0.90891	-0.00739	-0.90891	-0.00731	-0.90891	-0.0077
-0.93011	-0.00683	-0.9034	-0.00762	-0.9034	-0.00723	-0.9034	-0.00747	-0.9034	-0.00766
-0.92473	-0.0069	-0.8979	-0.0077	-0.8979	-0.00733	-0.8979	-0.00738	-0.8979	-0.00775
-0.91935	-0.00701	-0.89239	-0.00748	-0.89239	-0.0075	-0.89239	-0.00726	-0.89239	-0.00773
-0.91398	-0.00708	-0.88689	-0.00752	-0.88689	-0.00742	-0.88689	-0.00735	-0.88689	-0.00771
-0.9086	-0.00728	-0.88138	-0.00765	-0.88138	-0.00735	-0.88138	-0.00737	-0.88138	-0.0077
-0.90323	-0.00722	-0.87588	-0.00748	-0.87588	-0.00744	-0.87588	-0.00726	-0.87588	-0.00785
-0.89785	-0.00707	-0.87037	-0.00756	-0.87037	-0.00745	-0.87037	-0.00737	-0.87037	-0.00769
-0.89247	-0.00713	-0.86486	-0.0077	-0.86486	-0.00742	-0.86486	-0.00752	-0.86486	-0.00765
-0.8871	-0.00734	-0.85936	-0.00761	-0.85936	-0.00753	-0.85936	-0.00743	-0.85936	-0.00778
-0.88172	-0.00723	-0.85385	-0.00751	-0.85385	-0.00756	-0.85385	-0.00746	-0.85385	-0.00774
-0.87634	-0.00717	-0.84835	-0.00772	-0.84835	-0.00748	-0.84835	-0.00748	-0.84835	-0.00772
-0.87097	-0.00708	-0.84284	-0.00772	-0.84284	-0.00747	-0.84284	-0.0074	-0.84284	-0.00782
-0.86559	-0.00706	-0.83734	-0.00757	-0.83734	-0.00749	-0.83734	-0.00735	-0.83734	-0.00787
-0.86022	-0.00699	-0.83183	-0.00768	-0.83183	-0.00744	-0.83183	-0.00751	-0.83183	-0.00775
-0.85484	-0.00709	-0.82633	-0.0077	-0.82633	-0.00739	-0.82633	-0.00755	-0.82633	-0.00782
-0.84946	-0.00696	-0.82082	-0.00757	-0.82082	-0.00748	-0.82082	-0.00743	-0.82082	-0.00789
-0.84409	-0.0071	-0.81532	-0.00765	-0.81532	-0.0075	-0.81532	-0.00741	-0.81532	-0.00789
-0.83871	-0.00737	-0.80981	-0.00781	-0.80981	-0.00751	-0.80981	-0.00741	-0.80981	-0.0079
-0.83333	-0.00728	-0.8043	-0.00771	-0.8043	-0.0076	-0.8043	-0.00734	-0.8043	-0.00793
-0.82796	-0.00722	-0.7988	-0.00773	-0.7988	-0.00758	-0.7988	-0.00739	-0.7988	-0.00782
-0.82258	-0.00742	-0.79329	-0.00795	-0.79329	-0.0075	-0.79329	-0.00748	-0.79329	-0.00781
-0.8172	-0.00734	-0.78779	-0.00786	-0.78779	-0.00746	-0.78779	-0.00745	-0.78779	-0.00796
-0.81183	-0.00743	-0.78228	-0.00777	-0.78228	-0.0075	-0.78228	-0.00746	-0.78228	-0.00791
-0.80645	-0.00737	-0.77678	-0.00799	-0.77678	-0.0075	-0.77678	-0.00754	-0.77678	-0.00789
-0.80108	-0.00746	-0.77127	-0.00801	-0.77127	-0.00752	-0.77127	-0.00754	-0.77127	-0.0081
-0.7957	-0.00751	-0.76577	-0.00794	-0.76577	-0.00765	-0.76577	-0.00756	-0.76577	-0.00814
-0.79032	-0.00774	-0.76026	-0.00812	-0.76026	-0.00766	-0.76026	-0.00767	-0.76026	-0.00801
-0.78495	-0.00796	-0.75475	-0.00822	-0.75475	-0.00766	-0.75475	-0.00772	-0.75475	-0.00813
-0.77957	-0.00789	-0.74925	-0.00799	-0.74925	-0.00779	-0.74925	-0.00772	-0.74925	-0.00816
-0.77419	-0.00814	-0.74374	-0.008	-0.74374	-0.00783	-0.74374	-0.00776	-0.74374	-0.00801
-0.76882	-0.00822	-0.73824	-0.00813	-0.73824	-0.00775	-0.73824	-0.00775	-0.73824	-0.00809
-0.76344	-0.0083	-0.73273	-0.00795	-0.73273	-0.0078	-0.73273	-0.00769	-0.73273	-0.00829
-0.75806	-0.00834	-0.72723	-0.00793	-0.72723	-0.00779	-0.72723	-0.00777	-0.72723	-0.00804
-0.75269	-0.00865	-0.72172	-0.00813	-0.72172	-0.00777	-0.72172	-0.00781	-0.72172	-0.00807
-0.74731	-0.00834	-0.71622	-0.00807	-0.71622	-0.00781	-0.71622	-0.00775	-0.71622	-0.00825
-0.74194	-0.00824	-0.71071	-0.00797	-0.71071	-0.00787	-0.71071	-0.00777	-0.71071	-0.00815
-0.73656	-0.00829	-0.70521	-0.00804	-0.70521	-0.00773	-0.70521	-0.0079	-0.70521	-0.00807
-0.73118	-0.00835	-0.6997	-0.00806	-0.6997	-0.00767	-0.6997	-0.00778	-0.6997	-0.00829
-0.72581	-0.00824	-0.69419	-0.00784	-0.69419	-0.00777	-0.69419	-0.00772	-0.69419	-0.00809
-0.72043	-0.0082	-0.68869	-0.00808	-0.68869	-0.00777	-0.68869	-0.00771	-0.68869	-0.00802
-0.71505	-0.00809	-0.68318	-0.00818	-0.68318	-0.00763	-0.68318	-0.00777	-0.68318	-0.00815
-0.70968	-0.00801	-0.67768	-0.00793	-0.67768	-0.00769	-0.67768	-0.00767	-0.67768	-0.00815
-0.7043	-0.00811	-0.67217	-0.00796	-0.67217	-0.00766	-0.67217	-0.00772	-0.67217	-0.00787
-0.69892	-0.00813	-0.66667	-0.00809	-0.66667	-0.00758	-0.66667	-0.0077	-0.66667	-0.00796
-0.69355	-0.00768	-0.66116	-0.00788	-0.66116	-0.0076	-0.66116	-0.0076	-0.66116	-0.00802
-0.68817	-0.00778	-0.65566	-0.00771	-0.65566	-0.00767	-0.65566	-0.00758	-0.65566	-0.00795
-0.6828	-0.00783	-0.65015	-0.00785	-0.65015	-0.00758	-0.65015	-0.00759	-0.65015	-0.00798
-0.67742	-0.00751	-0.64464	-0.00791	-0.64464	-0.00756	-0.64464	-0.00755	-0.64464	-0.00809
-0.67204	-0.00734	-0.63914	-0.00773	-0.63914	-0.00767	-0.63914	-0.00769	-0.63914	-0.00785
-0.66667	-0.00766	-0.63363	-0.00788	-0.63363	-0.00765	-0.63363	-0.00773	-0.63363	-0.00794
-0.66129	-0.00754	-0.62813	-0.00798	-0.62813	-0.00756	-0.62813	-0.00764	-0.62813	-0.00814
-0.65591	-0.00746	-0.62262	-0.00787	-0.62262	-0.00765	-0.62262	-0.00764	-0.62262	-0.0081
-0.65054	-0.00776	-0.61712	-0.00788	-0.61712	-0.00781	-0.61712	-0.00775	-0.61712	-0.00799
-0.64516	-0.0077	-0.61161	-0.00805	-0.61161	-0.00775	-0.61161	-0.00781	-0.61161	-0.00818
-0.63978	-0.00755	-0.60611	-0.00794	-0.60611	-0.00778	-0.60611	-0.00781	-0.60611	-0.00817
-0.63441	-0.00791	-0.6006	-0.00789	-0.6006	-0.0078	-0.6006	-0.00785	-0.6006	-0.00814
-0.62903	-0.0081	-0.5951	-0.0081	-0.5951	-0.00769	-0.5951	-0.0079	-0.5951	-0.00826
-0.62366	-0.00788	-0.58959	-0.00812	-0.58959	-0.0077	-0.58959	-0.0079	-0.58959	-0.00834
-0.61828	-0.0081	-0.58408	-0.00808	-0.58408	-0.00784	-0.58408	-0.00799	-0.58408	-0.00823
-0.6129	-0.00831	-0.57858	-0.00816	-0.57858	-0.00784	-0.57858	-0.00802	-0.57858	-0.00826
-0.60753	-0.00804	-0.57307	-0.00818	-0.57307	-0.00774	-0.57307	-0.00796	-0.57307	-0.00826
-0.60215	-0.00822	-0.56757	-0.00807	-0.56757	-0.00781	-0.56757	-0.00794	-0.56757	-0.00815
-0.59677	-0.00822	-0.56206	-0.00812	-0.56206	-0.00788	-0.56206	-0.00789	-0.56206	-0.00817
-0.5914	-0.00773	-0.55656	-0.00814	-0.55656	-0.00784	-0.55656	-0.0079	-0.55656	-0.00824
-0.58602	-0.00768	-0.55105	-0.008	-0.55105	-0.00786	-0.55105	-0.00798	-0.55105	-0.00818
-0.58065	-0.00785	-0.54555	-0.00801	-0.54555	-0.00789	-0.54555	-0.008	-0.54555	-0.00813
-0.57527	-0.00782	-0.54004	-0.00812	-0.54004	-0.00784	-0.54004	-0.00794	-0.54004	-0.00815
-0.56989	-0.00791	-0.53453	-0.00805	-0.53453	-0.0079	-0.53453	-0.008	-0.53453	-0.00811
-0.56452	-0.00811	-0.52903	-0.008	-0.52903	-0.00801	-0.52903	-0.00803	-0.52903	-0.00815
-0.55914	-0.00782	-0.52352	-0.00815	-0.52352	-0.0079	-0.52352	-0.00795	-0.52352	-0.00825
-0.55376	-0.00785	-0.51802	-0.00819	-0.51802	-0.00783	-0.51802	-0.00802	-0.51802	-0.00816
-0.54839	-0.00809	-0.51251	-0.00809	-0.51251	-0.00797	-0.51251	-0.00813	-0.51251	-0.00811
-0.54301	-0.0082	-0.50701	-0.00808	-0.50701	-0.00792	-0.50701	-0.0081	-0.50701	-0.00815
-0.53763	-0.00792	-0.5015	-0.00805	-0.5015	-0.00782	-0.5015	-0.00808	-0.5015	-0.00818
-0.53226	-0.00798	-0.496	-0.00797	-0.496	-0.00792	-0.496	-0.00814	-0.496	-0.00813
-0.52688	-0.00832	-0.49049	-0.008	-0.49049	-0.00799	-0.49049	-0.00801	-0.49049	-0.00823
-0.52151	-0.00822	-0.48498	-0.00809	-0.48498	-0.00786	-0.48498	-0.008	-0.48498	-0.00821
-0.51613	-0.00809	-0.47948	-0.00807	-0.47948	-0.00798	-0.47948	-0.00812	-0.47948	-0.00815
-0.51075	-0.00829	-0.47397	-0.00799	-0.47397	-0.00798	-0.47397	-0.00805	-0.47397	-0.00822
-0.50538	-0.00812	-0.46847	-0.00808	-0.46847	-0.00782	-0.46847	-0.00795	-0.46847	-0.00817
-0.5	-0.00803	-0.46296	-0.00805	-0.46296	-0.00784	-0.46296	-0.00808	-0.46296	-0.00818
-0.49462	-0.00848	-0.45746	-0.00805	-0.45746	-0.00797	-0.45746	-0.0081	-0.45746	-0.00831
-0.48925	-0.00849	-0.45195	-0.0081	-0.45195	-0.00785	-0.45195	-0.00782	-0.45195	-0.00825
-0.48387	-0.00837	-0.44645	-0.00811	-0.44645	-0.00772	-0.44645	-0.00781	-0.44645	-0.00817
-0.47849	-0.00837	-0.44094	-0.00795	-0.44094	-0.00786	-0.44094	-0.00792	-0.44094	-0.00802
-0.47312	-0.00848	-0.43544	-0.00797	-0.43544	-0.00786	-0.43544	-0.00781	-0.43544	-0.00804
-0.46774	-0.00809	-0.42993	-0.00807	-0.42993	-0.00772	-0.42993	-0.00788	-0.42993	-0.00801
-0.46237	-0.00818	-0.42442	-0.00803	-0.42442	-0.00782	-0.42442	-0.00805	-0.42442	-0.00814
-0.45699	-0.00817	-0.41892	-0.00796	-0.41892	-0.00789	-0.41892	-0.00782	-0.41892	-0.00817
-0.45161	-0.00791	-0.41341	-0.00813	-0.41341	-0.00767	-0.41341	-0.00768	-0.41341	-0.00808
-0.44624	-0.00797	-0.40791	-0.00803	-0.40791	-0.00773	-0.40791	-0.00784	-0.40791	-0.00809
-0.44086	-0.00821	-0.4024	-0.00799	-0.4024	-0.00794	-0.4024	-0.00784	-0.4024	-0.00822
-0.43548	-0.00789	-0.3969	-0.00798	-0.3969	-0.00784	-0.3969	-0.00771	-0.3969	-0.00816
-0.43011	-0.00784	-0.39139	-0.00795	-0.39139	-0.00778	-0.39139	-0.00783	-0.39139	-0.00815
-0.42473	-0.00807	-0.38589	-0.00784	-0.38589	-0.00783	-0.38589	-0.00788	-0.38589	-0.00815
-0.41935	-0.00813	-0.38038	-0.00789	-0.38038	-0.00771	-0.38038	-0.00769	-0.38038	-0.00814
-0.41398	-0.00798	-0.37487	-0.00789	-0.37487	-0.00767	-0.37487	-0.00769	-0.37487	-0.00806
-0.4086	-0.00786	-0.36937	-0.00783	-0.36937	-0.00773	-0.36937	-0.00775	-0.36937	-0.00809
-0.40323	-0.00771	-0.36386	-0.00785	-0.36386	-0.00786	-0.36386	-0.00763	-0.36386	-0.00806
-0.39785	-0.00755	-0.35836	-0.00794	-0.35836	-0.00772	-0.35836	-0.00764	-0.35836	-0.00795
-0.39247	-0.00762	-0.35285	-0.00797	-0.35285	-0.0078	-0.35285	-0.00774	-0.35285	-0.00812
-0.3871	-0.0078	-0.34735	-0.00801	-0.34735	-0.00793	-0.34735	-0.0077	-0.34735	-0.00823
-0.38172	-0.00753	-0.34184	-0.00803	-0.34184	-0.00782	-0.34184	-0.00769	-0.34184	-0.00809
-0.37634	-0.00756	-0.33634	-0.00795	-0.33634	-0.00781	-0.33634	-0.00785	-0.33634	-0.00806
-0.37097	-0.00783	-0.33083	-0.00788	-0.33083	-0.00792	-0.33083	-0.00784	-0.33083	-0.0081
-0.36559	-0.00772	-0.32533	-0.00795	-0.32533	-0.00786	-0.32533	-0.00773	-0.32533	-0.00806
-0.36021	-0.00767	-0.31982	-0.00798	-0.31982	-0.0078	-0.31982	-0.00777	-0.31982	-0.00812
-0.35484	-0.00774	-0.31431	-0.00803	-0.31431	-0.00782	-0.31431	-0.00777	-0.31431	-0.00819
-0.34946	-0.00762	-0.30881	-0.00805	-0.30881	-0.00784	-0.30881	-0.00767	-0.30881	-0.00811
-0.34409	-0.00764	-0.3033	-0.00802	-0.3033	-0.00785	-0.3033	-0.00777	-0.3033	-0.00808
-0.33871	-0.00784	-0.2978	-0.00799	-0.2978	-0.0079	-0.2978	-0.00788	-0.2978	-0.00813
-0.33333	-0.00777	-0.29229	-0.00799	-0.29229	-0.00794	-0.29229	-0.00777	-0.29229	-0.0081
-0.32796	-0.00753	-0.28679	-0.00805	-0.28679	-0.00788	-0.28679	-0.00785	-0.28679	-0.00799
-0.32258	-0.00786	-0.28128	-0.00806	-0.28128	-0.00794	-0.28128	-0.00806	-0.28128	-0.00803
-0.3172	-0.00822	-0.27578	-0.00811	-0.27578	-0.00803	-0.27578	-0.00805	-0.27578	-0.0081
-0.31183	-0.00811	-0.27027	-0.00813	-0.27027	-0.00804	-0.27027	-0.008	-0.27027	-0.00814
-0.30645	-0.00843	-0.26476	-0.00812	-0.26476	-0.00799	-0.26476	-0.00811	-0.26476	-0.00827
-0.30108	-0.00843	-0.25926	-0.00815	-0.25926	-0.00805	-0.25926	-0.00805	-0.25926	-0.0082
-0.2957	-0.00819	-0.25375	-0.00816	-0.25375	-0.00792	-0.25375	-0.00794	-0.25375	-0.00813
-0.29032	-0.00816	-0.24825	-0.00814	-0.24825	-0.008	-0.24825	-0.00798	-0.24825	-0.00826
-0.28495	-0.0085	-0.24274	-0.00822	-0.24274	-0.00798	-0.24274	-0.00795	-0.24274	-0.00825
-0.27957	-0.00835	-0.23724	-0.00816	-0.23724	-0.008	-0.23724	-0.00781	-0.23724	-0.00817
-0.27419	-0.00852	-0.23173	-0.00809	-0.23173	-0.00789	-0.23173	-0.00785	-0.23173	-0.00803
-0.26882	-0.00885	-0.22623	-0.00814	-0.22623	-0.00787	-0.22623	-0.00796	-0.22623	-0.00805
-0.26344	-0.00868	-0.22072	-0.00813	-0.22072	-0.00796	-0.22072	-0.00788	-0.22072	-0.00797
-0.25806	-0.00868	-0.21522	-0.00793	-0.21522	-0.0079	-0.21522	-0.00781	-0.21522	-0.00804
-0.25269	-0.00895	-0.20971	-0.00806	-0.20971	-0.00785	-0.20971	-0.008	-0.20971	-0.00799
-0.24731	-0.00899	-0.2042	-0.00807	-0.2042	-0.00789	-0.2042	-0.00794	-0.2042	-0.00789
-0.24194	-0.00899	-0.1987	-0.00788	-0.1987	-0.0079	-0.1987	-0.00783	-0.1987	-0.00793
-0.23656	-0.00951	-0.19319	-0.00797	-0.19319	-0.00793	-0.19319	-0.00788	-0.19319	-0.008
-0.23118	-0.00979	-0.18769	-0.00818	-0.18769	-0.0079	-0.18769	-0.00787	-0.18769	-0.00795
-0.22581	-0.00982	-0.18218	-0.00801	-0.18218	-0.00782	-0.18218	-0.00774	-0.18218	-0.00778
-0.22043	-0.01017	-0.17668	-0.00796	-0.17668	-0.00774	-0.17668	-0.00772	-0.17668	-0.00778
-0.21505	-0.01078	-0.17117	-0.00802	-0.17117	-0.00776	-0.17117	-0.00774	-0.17117	-0.00776
-0.20968	-0.01092	-0.16567	-0.00791	-0.16567	-0.00773	-0.16567	-0.00767	-0.16567	-0.0077
-0.2043	-0.01139	-0.16016	-0.00773	-0.16016	-0.00762	-0.16016	-0.00763	-0.16016	-0.00776
-0.19892	-0.01187	-0.15465	-0.00784	-0.15465	-0.00754	-0.15465	-0.00758	-0.15465	-0.00755
-0.19355	-0.01173	-0.14915	-0.00768	-0.14915	-0.00743	-0.14915	-0.00742	-0.14915	-0.0073
-0.18817	-0.0119	-0.14364	-0.00741	-0.14364	-0.00735	-0.14364	-0.00717	-0.14364	-0.0073
-0.1828	-0.01162	-0.13814	-0.00725	-0.13814	-0.00724	-0.13814	-0.00705	-0.13814	-0.00712
-0.17742	-0.01093	-0.13263	-0.0071	-0.13263	-0.00698	-0.13263	-0.0069	-0.13263	-0.00679
-0.17204	-0.00999	-0.12713	-0.0068	-0.12713	-0.00671	-0.12713	-0.0067	-0.12713	-0.00652
-0.16667	-0.00928	-0.12162	-0.00661	-0.12162	-0.00654	-0.12162	-0.00649	-0.12162	-0.00624
-0.16129	-0.0084	-0.11612	-0.00654	-0.11612	-0.00648	-0.11612	-0.00631	-0.11612	-0.0059
-0.15591	-0.00741	-0.11061	-0.00626	-0.11061	-0.00634	-0.11061	-0.00616	-0.11061	-0.00568
-0.15054	-0.00703	-0.10511	-0.00611	-0.10511	-0.00621	-0.10511	-0.00608	-0.10511	-0.00561
-0.14516	-0.00657	-0.0996	-0.00622	-0.0996	-0.00618	-0.0996	-0.00613	-0.0996	-0.00557
-0.13979	-0.00579	-0.09409	-0.00623	-0.09409	-0.0062	-0.09409	-0.00615	-0.09409	-0.00576
-0.13441	-0.00518	-0.08859	-0.00627	-0.08859	-0.00635	-0.08859	-0.00619	-0.08859	-0.00605
-0.12903	-0.00491	-0.08308	-0.00657	-0.08308	-0.00657	-0.08308	-0.00639	-0.08308	-0.00629
-0.12366	-0.00389	-0.07758	-0.00684	-0.07758	-0.00671	-0.07758	-0.0066	-0.07758	-0.00652
-0.11828	-0.00344	-0.07207	-0.00694	-0.07207	-0.00689	-0.07207	-0.00676	-0.07207	-0.00672
-0.1129	-0.00323	-0.06657	-0.00718	-0.06657	-0.00715	-0.06657	-0.00697	-0.06657	-0.00689
-0.10753	-0.00291	-0.06106	-0.00741	-0.06106	-0.00723	-0.06106	-0.0071	-0.06106	-0.00707
-0.10215	-0.00284	-0.05556	-0.00738	-0.05556	-0.00734	-0.05556	-0.00716	-0.05556	-0.00728
-0.09677	-0.00312	-0.05005	-0.00752	-0.05005	-0.00751	-0.05005	-0.00729	-0.05005	-0.00728
-0.0914	-0.00349	-0.04454	-0.00772	-0.04454	-0.00757	-0.04454	-0.00746	-0.04454	-0.00734
-0.08602	-0.00369	-0.03904	-0.00764	-0.03904	-0.00758	-0.03904	-0.00749	-0.03904	-0.00756
-0.08065	-0.0038	-0.03353	-0.00757	-0.03353	-0.00762	-0.03353	-0.00749	-0.03353	-0.00766
-0.07527	-0.00394	-0.02803	-0.00779	-0.02803	-0.00768	-0.02803	-0.00756	-0.02803	-0.0076
-0.06989	-0.00352	-0.02252	-0.00784	-0.02252	-0.0077	-0.02252	-0.00758	-0.02252	-0.00774
-0.06452	-0.00348	-0.01702	-0.00772	-0.01702	-0.00773	-0.01702	-0.0075	-0.01702	-0.00776
-0.05914	-0.00378	-0.01151	-0.00786	-0.01151	-0.00781	-0.01151	-0.00763	-0.01151	-0.00764
-0.05376	-0.00399	-0.00601	-0.00798	-0.00601	-0.00772	-0.00601	-0.00764	-0.00601	-0.00783
-0.04839	-0.00437	-0.000500501	-0.00792	-0.000500501	-0.00767	-0.000500501	-0.00756	-0.000500501	-0.00794
-0.04301	-0.00504	0.00501	-0.00782	0.00501	-0.00784	0.00501	-0.0076	0.00501	-0.00766
-0.03763	-0.0053	0.01051	-0.00799	0.01051	-0.00794	0.01051	-0.00772	0.01051	-0.00768
-0.03226	-0.00556	0.01602	-0.00784	0.01602	-0.00788	0.01602	-0.00753	0.01602	-0.00787
-0.02688	-0.0056	0.02152	-0.00759	0.02152	-0.00781	0.02152	-0.00759	0.02152	-0.00775
-0.02151	-0.00571	0.02703	-0.00777	0.02703	-0.00772	0.02703	-0.00771	0.02703	-0.00765
-0.01613	-0.00564	0.03253	-0.00774	0.03253	-0.00775	0.03253	-0.00766	0.03253	-0.00773
-0.01075	-0.0058	0.03804	-0.00761	0.03804	-0.00772	0.03804	-0.00749	0.03804	-0.00751
-0.00538	-0.00599	0.04354	-0.00774	0.04354	-0.0077	0.04354	-0.00753	0.04354	-0.00734
0	-0.00577	0.04905	-0.00768	0.04905	-0.00766	0.04905	-0.00749	0.04905	-0.00747
0.00538	-0.00566	0.05455	-0.00754	0.05455	-0.00757	0.05455	-0.00735	0.05455	-0.00742
0.01075	-0.00536	0.06006	-0.00751	0.06006	-0.00751	0.06006	-0.00738	0.06006	-0.00724
0.01613	-0.00485	0.06557	-0.00764	0.06557	-0.0075	0.06557	-0.00746	0.06557	-0.00735
0.02151	-0.00492	0.07107	-0.00754	0.07107	-0.00745	0.07107	-0.00733	0.07107	-0.00746
0.02688	-0.00495	0.07658	-0.00745	0.07658	-0.00747	0.07658	-0.00736	0.07658	-0.0073
0.03226	-0.00445	0.08208	-0.00758	0.08208	-0.00749	0.08208	-0.00744	0.08208	-0.00737
0.03763	-0.0045	0.08759	-0.0076	0.08759	-0.00753	0.08759	-0.00728	0.08759	-0.00745
0.04301	-0.00459	0.09309	-0.00754	0.09309	-0.00753	0.09309	-0.00724	0.09309	-0.00738
0.04839	-0.00459	0.0986	-0.00757	0.0986	-0.00757	0.0986	-0.00737	0.0986	-0.00739
0.05376	-0.00454	0.1041	-0.00756	0.1041	-0.00758	0.1041	-0.00743	0.1041	-0.00749
0.05914	-0.00481	0.10961	-0.00754	0.10961	-0.00759	0.10961	-0.00737	0.10961	-0.00744
0.06452	-0.0048	0.11512	-0.00764	0.11512	-0.00772	0.11512	-0.00743	0.11512	-0.0075
0.06989	-0.0047	0.12062	-0.00784	0.12062	-0.00776	0.12062	-0.00748	0.12062	-0.00758
0.07527	-0.00495	0.12613	-0.00782	0.12613	-0.00771	0.12613	-0.00746	0.12613	-0.00753
0.08065	-0.00507	0.13163	-0.00776	0.13163	-0.00775	0.13163	-0.0075	0.13163	-0.00749
0.08602	-0.00497	0.13714	-0.00784	0.13714	-0.00777	0.13714	-0.0076	0.13714	-0.00756
0.0914	-0.00508	0.14264	-0.00779	0.14264	-0.00776	0.14264	-0.00759	0.14264	-0.0075
0.09677	-0.00542	0.14815	-0.00767	0.14815	-0.00787	0.14815	-0.00759	0.14815	-0.00742
0.10215	-0.00515	0.15365	-0.00779	0.15365	-0.00788	0.15365	-0.00764	0.15365	-0.00747
0.10753	-0.00527	0.15916	-0.00783	0.15916	-0.0078	0.15916	-0.00758	0.15916	-0.0074
0.1129	-0.00543	0.16466	-0.00773	0.16466	-0.00779	0.16466	-0.00753	0.16466	-0.00732
0.11828	-0.00517	0.17017	-0.00775	0.17017	-0.00791	0.17017	-0.00757	0.17017	-0.00748
0.12366	-0.00534	0.17568	-0.0078	0.17568	-0.00785	0.17568	-0.00756	0.17568	-0.00763
0.12903	-0.00567	0.18118	-0.00772	0.18118	-0.0078	0.18118	-0.00747	0.18118	-0.00758
0.13441	-0.00564	0.18669	-0.00773	0.18669	-0.00785	0.18669	-0.00759	0.18669	-0.00759
0.13979	-0.00558	0.19219	-0.00796	0.19219	-0.00791	0.19219	-0.00757	0.19219	-0.00768
0.14516	-0.00576	0.1977	-0.00789	0.1977	-0.00774	0.1977	-0.00753	0.1977	-0.00758
0.15054	-0.00579	0.2032	-0.00765	0.2032	-0.00772	0.2032	-0.00746	0.2032	-0.00755
0.15591	-0.00567	0.20871	-0.00784	0.20871	-0.00769	0.20871	-0.00748	0.20871	-0.00773
0.16129	-0.0059	0.21421	-0.00788	0.21421	-0.00764	0.21421	-0.0074	0.21421	-0.00763
0.16667	-0.0061	0.21972	-0.00773	0.21972	-0.00769	0.21972	-0.00742	0.21972	-0.00749
0.17204	-0.006	0.22523	-0.00775	0.22523	-0.00769	0.22523	-0.00746	0.22523	-0.00755
0.17742	-0.00614	0.23073	-0.00787	0.23073	-0.00766	0.23073	-0.00743	0.23073	-0.00741
0.1828	-0.00634	0.23624	-0.00761	0.23624	-0.0076	0.23624	-0.00736	0.23624	-0.00726
0.18817	-0.00581	0.24174	-0.00767	0.24174	-0.00757	0.24174	-0.00743	0.24174	-0.00735
0.19355	-0.00552	0.24725	-0.00789	0.24725	-0.00767	0.24725	-0.00743	0.24725	-0.0073
0.19892	-0.00531	0.25275	-0.00768	0.25275	-0.00752	0.25275	-0.00734	0.25275	-0.00713
0.2043	-0.00503	0.25826	-0.00737	0.25826	-0.00751	0.25826	-0.00733	0.25826	-0.00732
0.20968	-0.00493	0.26376	-0.00749	0.26376	-0.00748	0.26376	-0.00731	0.26376	-0.00733
0.21505	-0.00489	0.26927	-0.00755	0.26927	-0.00745	0.26927	-0.0072	0.26927	-0.00714
0.22043	-0.00479	0.27477	-0.00743	0.27477	-0.00756	0.27477	-0.00718	0.27477	-0.00712
0.22581	-0.00481	0.28028	-0.00747	0.28028	-0.00768	0.28028	-0.0073	0.28028	-0.00734
0.23118	-0.00504	0.28579	-0.0076	0.28579	-0.00755	0.28579	-0.0073	0.28579	-0.00716
0.23656	-0.00526	0.29129	-0.00746	0.29129	-0.0075	0.29129	-0.00728	0.29129	-0.00712
0.24194	-0.00502	0.2968	-0.00755	0.2968	-0.00756	0.2968	-0.00731	0.2968	-0.00721
0.24731	-0.00529	0.3023	-0.00763	0.3023	-0.00757	0.3023	-0.00726	0.3023	-0.00717
0.25269	-0.00552	0.30781	-0.00747	0.30781	-0.00745	0.30781	-0.00721	0.30781	-0.00713
0.25806	-0.00552	0.31331	-0.00744	0.31331	-0.00746	0.31331	-0.00725	0.31331	-0.00722
0.26344	-0.00589	0.31882	-0.00755	0.31882	-0.00754	0.31882	-0.00725	0.31882	-0.00706
0.26882	-0.00586	0.32432	-0.00741	0.32432	-0.00743	0.32432	-0.00725	0.32432	-0.00704
0.27419	-0.00552	0.32983	-0.00732	0.32983	-0.00738	0.32983	-0.00723	0.32983	-0.00712
0.27957	-0.00566	0.33534	-0.00743	0.33534	-0.00743	0.33534	-0.00719	0.33534	-0.00705
0.28495	-0.00586	0.34084	-0.00751	0.34084	-0.00738	0.34084	-0.00715	0.34084	-0.00685
0.29032	-0.00597	0.34635	-0.00743	0.34635	-0.0073	0.34635	-0.00714	0.34635	-0.00698
0.2957	-0.0058	0.35185	-0.00747	0.35185	-0.00727	0.35185	-0.00715	0.35185	-0.00706
0.30108	-0.00593	0.35736	-0.00746	0.35736	-0.00724	0.35736	-0.0072	0.35736	-0.007
0.30645	-0.00612	0.36286	-0.00737	0.36286	-0.00729	0.36286	-0.00722	0.36286	-0.00701
0.31183	-0.00598	0.36837	-0.00737	0.36837	-0.00741	0.36837	-0.00721	0.36837	-0.00701
0.3172	-0.00606	0.37387	-0.00749	0.37387	-0.00742	0.37387	-0.00723	0.37387	-0.00692
0.32258	-0.00612	0.37938	-0.00746	0.37938	-0.00734	0.37938	-0.00719	0.37938	-0.00692
0.32796	-0.00601	0.38488	-0.00745	0.38488	-0.0073	0.38488	-0.0071	0.38488	-0.00701
0.33333	-0.00596	0.39039	-0.00755	0.39039	-0.00734	0.39039	-0.00709	0.39039	-0.00693
0.33871	-0.0061	0.3959	-0.00747	0.3959	-0.00731	0.3959	-0.0072	0.3959	-0.00686
0.34409	-0.00574	0.4014	-0.00736	0.4014	-0.00728	0.4014	-0.0072	0.4014	-0.00697
0.34946	-0.00575	0.40691	-0.0074	0.40691	-0.00727	0.40691	-0.0072	0.40691	-0.00707
0.35484	-0.00576	0.41241	-0.00744	0.41241	-0.00724	0.41241	-0.00722	0.41241	-0.00695
0.36021	-0.00558	0.41792	-0.00733	0.41792	-0.0072	0.41792	-0.00717	0.41792	-0.00688
0.36559	-0.00528	0.42342	-0.00729	0.42342	-0.00726	0.42342	-0.00711	0.42342	-0.00686
0.37097	-0.00529	0.42893	-0.00729	0.42893	-0.00724	0.42893	-0.00714	0.42893	-0.00676
0.37634	-0.0051	0.43443	-0.00723	0.43443	-0.00713	0.43443	-0.00712	0.43443	-0.00683
0.38172	-0.00473	0.43994	-0.00727	0.43994	-0.00712	0.43994	-0.00708	0.43994	-0.00682
0.3871	-0.00505	0.44545	-0.00732	0.44545	-0.00717	0.44545	-0.00711	0.44545	-0.0067
0.39247	-0.00528	0.45095	-0.00724	0.45095	-0.00711	0.45095	-0.00708	0.45095	-0.00667
0.39785	-0.00512	0.45646	-0.00732	0.45646	-0.00695	0.45646	-0.00694	0.45646	-0.00672
0.40323	-0.00524	0.46196	-0.00722	0.46196	-0.00707	0.46196	-0.007	0.46196	-0.00674
0.4086	-0.00531	0.46747	-0.00717	0.46747	-0.00702	0.46747	-0.0071	0.46747	-0.0067
0.41398	-0.00515	0.47297	-0.0071	0.47297	-0.00695	0.47297	-0.00696	0.47297	-0.00663
0.41935	-0.00529	0.47848	-0.00723	0.47848	-0.00688	0.47848	-0.00693	0.47848	-0.00661
0.42473	-0.00526	0.48398	-0.00709	0.48398	-0.00696	0.48398	-0.00697	0.48398	-0.00644
0.43011	-0.00518	0.48949	-0.00704	0.48949	-0.00677	0.48949	-0.00688	0.48949	-0.00645
0.43548	-0.00533	0.49499	-0.00703	0.49499	-0.00685	0.49499	-0.00683	0.49499	-0.00639
0.44086	-0.00551	0.5005	-0.00703	0.5005	-0.00689	0.5005	-0.007	0.5005	-0.00633
0.44624	-0.00514	0.50601	-0.00699	0.50601	-0.00689	0.50601	-0.00692	0.50601	-0.00631
0.45161	-0.00501	0.51151	-0.00703	0.51151	-0.00681	0.51151	-0.00682	0.51151	-0.00642
0.45699	-0.00547	0.51702	-0.00708	0.51702	-0.00689	0.51702	-0.00684	0.51702	-0.00639
0.46237	-0.00555	0.52252	-0.00708	0.52252	-0.00684	0.52252	-0.00681	0.52252	-0.00639
0.46774	-0.00544	0.52803	-0.00697	0.52803	-0.00676	0.52803	-0.00673	0.52803	-0.00631
0.47312	-0.00547	0.53353	-0.00692	0.53353	-0.00663	0.53353	-0.00684	0.53353	-0.00628
0.47849	-0.00557	0.53904	-0.00677	0.53904	-0.00655	0.53904	-0.00687	0.53904	-0.00623
0.48387	-0.0054	0.54454	-0.00678	0.54454	-0.00646	0.54454	-0.00678	0.54454	-0.0061
0.48925	-0.00576	0.55005	-0.00679	0.55005	-0.00653	0.55005	-0.00676	0.55005	-0.00608
0.49462	-0.0056	0.55556	-0.00677	0.55556	-0.0066	0.55556	-0.00691	0.55556	-0.00615
0.5	-0.00533	0.56106	-0.00681	0.56106	-0.00655	0.56106	-0.00685	0.56106	-0.00612
0.50538	-0.00554	0.56657	-0.00689	0.56657	-0.00643	0.56657	-0.00679	0.56657	-0.00611
0.51075	-0.00577	0.57207	-0.00683	0.57207	-0.00646	0.57207	-0.00685	0.57207	-0.00614
0.51613	-0.00565	0.57758	-0.00675	0.57758	-0.00643	0.57758	-0.00689	0.57758	-0.00606
0.52151	-0.00564	0.58308	-0.00676	0.58308	-0.00635	0.58308	-0.00685	0.58308	-0.00604
0.52688	-0.00595	0.58859	-0.00673	0.58859	-0.0064	0.58859	-0.00684	0.58859	-0.00606
0.53226	-0.0059	0.59409	-0.00666	0.59409	-0.00641	0.59409	-0.00682	0.59409	-0.00594
0.53763	-0.0058	0.5996	-0.00666	0.5996	-0.00628	0.5996	-0.00676	0.5996	-0.00585
0.54301	-0.00609	0.60511	-0.00658	0.60511	-0.00619	0.60511	-0.00677	0.60511	-0.00589
0.54839	-0.00602	0.61061	-0.00652	0.61061	-0.00624	0.61061	-0.00678	0.61061	-0.00585
0.55376	-0.00576	0.61612	-0.00653	0.61612	-0.00611	0.61612	-0.00675	0.61612	-0.0057
0.55914	-0.00601	0.62162	-0.0065	0.62162	-0.00602	0.62162	-0.00673	0.62162	-0.00574
0.56452	-0.00595	0.62713	-0.00635	0.62713	-0.00609	0.62713	-0.00668	0.62713	-0.00572
0.56989	-0.00581	0.63263	-0.00621	0.63263	-0.00598	0.63263	-0.00659	0.63263	-0.00553
0.57527	-0.00597	0.63814	-0.00622	0.63814	-0.00575	0.63814	-0.00658	0.63814	-0.00547
0.58065	-0.00605	0.64364	-0.00609	0.64364	-0.00574	0.64364	-0.0066	0.64364	-0.00553
0.58602	-0.00587	0.64915	-0.00602	0.64915	-0.00574	0.64915	-0.00659	0.64915	-0.00539
0.5914	-0.00597	0.65465	-0.00605	0.65465	-0.00552	0.65465	-0.00661	0.65465	-0.00534
0.59677	-0.00609	0.66016	-0.00596	0.66016	-0.00543	0.66016	-0.00662	0.66016	-0.00528
0.60215	-0.00584	0.66567	-0.00577	0.66567	-0.00542	0.66567	-0.00664	0.66567	-0.00516
0.60753	-0.00597	0.67117	-0.00587	0.67117	-0.00517	0.67117	-0.00663	0.67117	-0.00488
0.6129	-0.00613	0.67668	-0.00587	0.67668	-0.00502	0.67668	-0.00661	0.67668	-0.00487
0.61828	-0.00603	0.68218	-0.00568	0.68218	-0.00516	0.68218	-0.00656	0.68218	-0.00483
0.62366	-0.006	0.68769	-0.00554	0.68769	-0.00506	0.68769	-0.00651	0.68769	-0.00472
0.62903	-0.00609	0.69319	-0.00551	0.69319	-0.00473	0.69319	-0.00646	0.69319	-0.0047
0.63441	-0.00586	0.6987	-0.00537	0.6987	-0.00487	0.6987	-0.00639	0.6987	-0.00467
0.63979	-0.00561	0.7042	-0.0053	0.7042	-0.00483	0.7042	-0.00642	0.7042	-0.0044
0.64516	-0.00579	0.70971	-0.00531	0.70971	-0.00437	0.70971	-0.00647	0.70971	-0.00441
0.65054	-0.00586	0.71522	-0.00508	0.71522	-0.00436	0.71522	-0.00645	0.71522	-0.00444
0.65591	-0.0054	0.72072	-0.00498	0.72072	-0.00448	0.72072	-0.00648	0.72072	-0.00423
0.66129	-0.00582	0.72623	-0.00499	0.72623	-0.00416	0.72623	-0.00639	0.72623	-0.00393
0.66667	-0.00592	0.73173	-0.00493	0.73173	-0.004	0.73173	-0.00621	0.73173	-0.00394
0.67204	-0.00576	0.73724	-0.00465	0.73724	-0.00422	0.73724	-0.00617	0.73724	-0.00389
0.67742	-0.00574	0.74274	-0.00462	0.74274	-0.00396	0.74274	-0.00629	0.74274	-0.00374
0.6828	-0.00593	0.74825	-0.00453	0.74825	-0.0036	0.74825	-0.00624	0.74825	-0.00369
0.68817	-0.0056	0.75375	-0.00436	0.75375	-0.00361	0.75375	-0.00618	0.75375	-0.00349
0.69355	-0.00565	0.75926	-0.00421	0.75926	-0.00349	0.75926	-0.00614	0.75926	-0.00322
0.69892	-0.00598	0.76476	-0.00415	0.76476	-0.00318	0.76476	-0.00604	0.76476	-0.00318
0.7043	-0.00594	0.77027	-0.00396	0.77027	-0.00317	0.77027	-0.00599	0.77027	-0.00311
0.70968	-0.00576	0.77578	-0.00376	0.77578	-0.00311	0.77578	-0.00599	0.77578	-0.00292
0.71505	-0.00612	0.78128	-0.00369	0.78128	-0.00284	0.78128	-0.00594	0.78128	-0.00276
0.72043	-0.00616	0.78679	-0.00351	0.78679	-0.00275	0.78679	-0.00589	0.78679	-0.00267
0.72581	-0.00605	0.79229	-0.0032	0.79229	-0.00272	0.79229	-0.00592	0.79229	-0.00261
0.73118	-0.00634	0.7978	-0.00309	0.7978	-0.00231	0.7978	-0.00599	0.7978	-0.00245
0.73656	-0.00655	0.8033	-0.00305	0.8033	-0.00211	0.8033	-0.00592	0.8033	-0.00226
0.74194	-0.00611	0.80881	-0.00278	0.80881	-0.00214	0.80881	-0.00586	0.80881	-0.00208
0.74731	-0.00604	0.81431	-0.00259	0.81431	-0.00191	0.81431	-0.00586	0.81431	-0.00191
0.75269	-0.00633	0.81982	-0.0025	0.81982	-0.00162	0.81982	-0.0058	0.81982	-0.00183
0.75806	-0.00624	0.82533	-0.00225	0.82533	-0.00157	0.82533	-0.00576	0.82533	-0.00172
0.76344	-0.00618	0.83083	-0.00202	0.83083	-0.00146	0.83083	-0.00577	0.83083	-0.00155
0.76882	-0.00624	0.83634	-0.00194	0.83634	-0.00124	0.83634	-0.00573	0.83634	-0.00137
0.77419	-0.0063	0.84184	-0.00172	0.84184	-0.00119	0.84184	-0.00566	0.84184	-0.00123
0.77957	-0.00615	0.84735	-0.00143	0.84735	-0.00105	0.84735	-0.00567	0.84735	-0.00109
0.78495	-0.00637	0.85285	-0.00133	0.85285	-0.000720433	0.85285	-0.00562	0.85285	-0.000937801
0.79032	-0.00624	0.85836	-0.00121	0.85836	-0.000602295	0.85836	-0.00552	0.85836	-0.000815895
0.7957	-0.00626	0.86386	-0.000883158	0.86386	-0.000603047	0.86386	-0.00551	0.86386	-0.000714897
0.80108	-0.00645	0.86937	-0.000645889	0.86937	-0.000300457	0.86937	-0.0055	0.86937	-0.000573228
0.80645	-0.00631	0.87487	-0.000530723	0.87487	-7.26977e-05	0.87487	-0.00541	0.87487	-0.000318371
0.81183	-0.00585	0.88038	-0.000238609	0.88038	6.22372e-05	0.88038	-0.0054	0.88038	-0.00017163
0.8172	-0.0061	0.88589	-1.14126e-05	0.88589	0.000222113	0.88589	-0.00545	0.88589	-1.0935e-05
0.82258	-0.00614	0.89139	0.00013234	0.89139	0.000483192	0.89139	-0.00538	0.89139	0.000232639
0.82796	-0.0061	0.8969	0.000514925	0.8969	0.000512381	0.8969	-0.0054	0.8969	0.000320544
0.83333	-0.00623	0.9024	0.000808652	0.9024	0.000676258	0.9024	-0.00552	0.9024	0.00036893
0.83871	-0.00631	0.90791	0.000918667	0.90791	0.00101	0.90791	-0.00545	0.90791	0.000629957
0.84409	-0.00606	0.91341	0.00107	0.91341	0.00112	0.91341	-0.00522	0.91341	0.000814101
0.84946	-0.00604	0.91892	0.00144	0.91892	0.00109	0.91892	-0.00526	0.91892	0.000806318
0.85484	-0.00621	0.92442	0.00155	0.92442	0.00143	0.92442	-0.00514	0.92442	0.000972418
0.86021	-0.00621	0.92993	0.00172	0.92993	0.0016	0.92993	-0.00521	0.92993	0.00121
0.86559	-0.00599	0.93544	0.0021	0.93544	0.0016	0.93544	-0.0051	0.93544	0.00116
0.87097	-0.00609	0.94094	0.00227	0.94094	0.00195	0.94094	-0.00508	0.94094	0.00138
0.87634	-0.00628	0.94645	0.00228	0.94645	0.00232	0.94645	-0.00492	0.94645	0.00142
0.88172	-0.00599	0.95195	0.00273	0.95195	0.00246	0.95195	-0.00494	0.95195	0.00143
0.8871	-0.00614	0.95746	0.00298	0.95746	0.00262	0.95746	-0.00494	0.95746	0.0015
0.89247	-0.006	0.96296	0.00319	0.96296	0.00283	0.96296	-0.00506	0.96296	0.00183
0.89785	-0.00585	0.96847	0.00351	0.96847	0.00299	0.96847	-0.00496	0.96847	0.00191
0.90323	-0.00581	0.97397	0.00377	0.97397	0.0031	0.97397	-0.005	0.97397	0.00195
0.9086	-0.00579	0.97948	0.00383	0.97948	0.00338	0.97948	-0.00499	0.97948	0.00203
0.91398	-0.0057	0.98498	0.004	0.98498	0.00361	0.98498	-0.00487	0.98498	0.00219
0.91935	-0.00587	0.99049	0.00432	0.99049	0.00364	0.99049	-0.00473	0.99049	0.00219
0.92473	-0.00588	0.996	0.00438	0.996	0.00387	0.996	-0.00477	0.996	0.00233
0.93011	-0.00606	1.0015	0.00447	1.0015	0.00422	1.0015	-0.00469	1.0015	0.00243
0.93548	-0.00587	1.00701	0.00482	1.00701	0.00442	1.00701	-0.00467	1.00701	0.00244
0.94086	-0.0061	1.01251	0.00501	1.01251	0.00458	1.01251	-0.00471	1.01251	0.00261
0.94624	-0.00601	1.01802	0.00516	1.01802	0.00477	1.01802	-0.00461	1.01802	0.00276
0.95161	-0.006	1.02352	0.00541	1.02352	0.00491	1.02352	-0.00452	1.02352	0.00271
0.95699	-0.00615	1.02903	0.00552	1.02903	0.00511	1.02903	-0.00457	1.02903	0.00285
0.96237	-0.00595	1.03453	0.00552	1.03453	0.00542	1.03453	-0.00459	1.03453	0.00306
0.96774	-0.00549	1.04004	0.00566	1.04004	0.00569	1.04004	-0.00455	1.04004	0.00306
0.97312	-0.00582	1.04555	0.00588	1.04555	0.00587	1.04555	-0.00446	1.04555	0.00306
0.97849	-0.00603	1.05105	0.00602	1.05105	0.00606	1.05105	-0.00442	1.05105	0.00319
0.98387	-0.00612	1.05656	0.00613	1.05656	0.00629	1.05656	-0.00431	1.05656	0.00328
0.98925	-0.00612	1.06206	0.00622	1.06206	0.00645	1.06206	-0.00423	1.06206	0.00334
0.99462	-0.00606	1.06757	0.00621	1.06757	0.00658	1.06757	-0.00428	1.06757	0.00353
1	-0.00591	1.07307	0.00627	1.07307	0.00687	1.07307	-0.00421	1.07307	0.00364
1.00538	-0.0061	1.07858	0.00638	1.07858	0.00729	1.07858	-0.00409	1.07858	0.00366
1.01075	-0.00626	1.08408	0.0064	1.08408	0.00754	1.08408	-0.00409	1.08408	0.00383
1.01613	-0.00627	1.08959	0.00645	1.08959	0.00779	1.08959	-0.00401	1.08959	0.004
1.02151	-0.00602	1.0951	0.00662	1.0951	0.00817	1.0951	-0.00384	1.0951	0.00407
1.02688	-0.00589	1.1006	0.00675	1.1006	0.00837	1.1006	-0.0039	1.1006	0.00428
1.03226	-0.00587	1.10611	0.0069	1.10611	0.00856	1.10611	-0.00393	1.10611	0.00451
1.03763	-0.00601	1.11161	0.00693	1.11161	0.00892	1.11161	-0.00382	1.11161	0.00466
1.04301	-0.00632	1.11712	0.00687	1.11712	0.0091	1.11712	-0.00383	1.11712	0.00487
1.04839	-0.00625	1.12262	0.00688	1.12262	0.0093	1.12262	-0.00387	1.12262	0.00515
1.05376	-0.00597	1.12813	0.00694	1.12813	0.00974	1.12813	-0.00367	1.12813	0.00531
1.05914	-0.00596	1.13363	0.00704	1.13363	0.01013	1.13363	-0.00354	1.13363	0.00548
1.06452	-0.00613	1.13914	0.0071	1.13914	0.01018	1.13914	-0.00355	1.13914	0.00583
1.06989	-0.00598	1.14464	0.00717	1.14464	0.01048	1.14464	-0.00342	1.14464	0.00592
1.07527	-0.00601	1.15015	0.0073	1.15015	0.01089	1.15015	-0.00326	1.15015	0.0061
1.08065	-0.00603	1.15566	0.00719	1.15566	0.01102	1.15566	-0.00326	1.15566	0.00645
1.08602	-0.00626	1.16116	0.00721	1.16116	0.01116	1.16116	-0.00319	1.16116	0.00664
1.0914	-0.0061	1.16667	0.00738	1.16667	0.01161	1.16667	-0.00301	1.16667	0.00667
1.09677	-0.00628	1.17217	0.00741	1.17217	0.01189	1.17217	-0.00306	1.17217	0.00695
1.10215	-0.0064	1.17768	0.00735	1.17768	0.01193	1.17768	-0.00313	1.17768	0.00714
1.10753	-0.00615	1.18318	0.00741	1.18318	0.01232	1.18318	-0.00294	1.18318	0.0073
1.1129	-0.00629	1.18869	0.00735	1.18869	0.01265	1.18869	-0.0028	1.18869	0.00765
1.11828	-0.00632	1.19419	0.00731	1.19419	0.01277	1.19419	-0.00278	1.19419	0.00803
1.12366	-0.00621	1.1997	0.0073	1.1997	0.01299	1.1997	-0.00263	1.1997	0.00813
1.12903	-0.00614	1.20521	0.00739	1.20521	0.01337	1.20521	-0.00249	1.20521	0.00849
1.13441	-0.00625	1.21071	0.00733	1.21071	0.01341	1.21071	-0.00254	1.21071	0.00886
1.13979	-0.00629	1.21622	0.0074	1.21622	0.01364	1.21622	-0.00243	1.21622	0.00902
1.14516	-0.00636	1.22172	0.00746	1.22172	0.01403	1.22172	-0.00225	1.22172	0.00921
1.15054	-0.00624	1.22723	0.00746	1.22723	0.01419	1.22723	-0.00216	1.22723	0.00956
1.15591	-0.00605	1.23273	0.00747	1.23273	0.01415	1.23273	-0.00216	1.23273	0.00966
1.16129	-0.00624	1.23824	0.00758	1.23824	0.01451	1.23824	-0.00203	1.23824	0.00978
1.16667	-0.00653	1.24374	0.00764	1.24374	0.01477	1.24374	-0.0019	1.24374	0.01012
1.17204	-0.00648	1.24925	0.00762	1.24925	0.01469	1.24925	-0.00182	1.24925	0.01037
1.17742	-0.00612	1.25475	0.00764	1.25475	0.01478	1.25475	-0.00169	1.25475	0.01046
1.1828	-0.00615	1.26026	0.0076	1.26026	0.01501	1.26026	-0.00157	1.26026	0.01073
1.18817	-0.00629	1.26577	0.00751	1.26577	0.01507	1.26577	-0.00147	1.26577	0.01098
1.19355	-0.00628	1.27127	0.0075	1.27127	0.01514	1.27127	-0.00128	1.27127	0.01111
1.19892	-0.0064	1.27678	0.00752	1.27678	0.01531	1.27678	-0.00116	1.27678	0.01133
1.2043	-0.00623	1.28228	0.00757	1.28228	0.0152	1.28228	-0.00116	1.28228	0.01155
1.20968	-0.00619	1.28779	0.00766	1.28779	0.01513	1.28779	-0.00107	1.28779	0.01164
1.21505	-0.00643	1.29329	0.00778	1.29329	0.01525	1.29329	-0.000915061	1.29329	0.01186
1.22043	-0.00667	1.2988	0.00775	1.2988	0.01514	1.2988	-0.000838671	1.2988	0.01202
1.22581	-0.00635	1.3043	0.0077	1.3043	0.01496	1.3043	-0.000718059	1.3043	0.01198
1.23118	-0.00618	1.30981	0.00768	1.30981	0.01503	1.30981	-0.000501934	1.30981	0.012
1.23656	-0.00629	1.31532	0.00777	1.31532	0.0151	1.31532	-0.000432915	1.31532	0.01217
1.24194	-0.00648	1.32082	0.00781	1.32082	0.01495	1.32082	-0.000363786	1.32082	0.01214
1.24731	-0.00638	1.32633	0.0079	1.32633	0.01497	1.32633	-0.000209327	1.32633	0.01223
1.25269	-0.0064	1.33183	0.00786	1.33183	0.01501	1.33183	-0.00015322	1.33183	0.01243
1.25806	-0.00631	1.33734	0.00785	1.33734	0.0148	1.33734	-0.000101167	1.33734	0.01273
1.26344	-0.00621	1.34284	0.0079	1.34284	0.01468	1.34284	3.24204e-06	1.34284	0.01278
1.26882	-0.00649	1.34835	0.00802	1.34835	0.01466	1.34835	9.27189e-05	1.34835	0.01295
1.27419	-0.00652	1.35385	0.00791	1.35385	0.01449	1.35385	0.00012334	1.35385	0.01307
1.27957	-0.00629	1.35936	0.00795	1.35936	0.01438	1.35936	0.000238942	1.35936	0.01312
1.28495	-0.00649	1.36486	0.00806	1.36486	0.0143	1.36486	0.000384994	1.36486	0.01316
1.29032	-0.00657	1.37037	0.00805	1.37037	0.01418	1.37037	0.000489366	1.37037	0.01326
1.2957	-0.00643	1.37588	0.00792	1.37588	0.01407	1.37588	0.000594604	1.37588	0.01314
1.30108	-0.00653	1.38138	0.00817	1.38138	0.01404	1.38138	0.000619482	1.38138	0.01319
1.30645	-0.00656	1.38689	0.00812	1.38689	0.01406	1.38689	0.000804545	1.38689	0.01326
1.31183	-0.00623	1.39239	0.00802	1.39239	0.01401	1.39239	0.000891425	1.39239	0.01345
1.3172	-0.00625	1.3979	0.00798	1.3979	0.01392	1.3979	0.00107	1.3979	0.01354
1.32258	-0.00647	1.4034	0.00818	1.4034	0.01394	1.4034	0.0011	1.4034	0.01381
1.32796	-0.0064	1.40891	0.00805	1.40891	0.0137	1.40891	0.00118	1.40891	0.014
1.33333	-0.00602	1.41441	0.00829	1.41441	0.01363	1.41441	0.00133	1.41441	0.01406
1.33871	-0.00636	1.41992	0.0085	1.41992	0.01371	1.41992	0.00142	1.41992	0.01421
1.34409	-0.00652	1.42543	0.00855	1.42543	0.01376	1.42543	0.0016	1.42543	0.01441
1.34946	-0.00649	1.43093	0.00842	1.43093	0.01364	1.43093	0.0018	1.43093	0.01443
1.35484	-0.00671	1.43644	0.00863	1.43644	0.01364	1.43644	0.00179	1.43644	0.01444
1.36021	-0.00668	1.44194	0.00862	1.44194	0.01377	1.44194	0.00193	1.44194	0.0145
1.36559	-0.00619	1.44745	0.00867	1.44745	0.01389	1.44745	0.00206	1.44745	0.01465
1.37097	-0.00625	1.45295	0.0087	1.45295	0.01395	1.45295	0.00213	1.45295	0.01478
1.37634	-0.00664	1.45846	0.0087	1.45846	0.01406	1.45846	0.00233	1.45846	0.015
1.38172	-0.00642	1.46396	0.00856	1.46396	0.01417	1.46396	0.00263	1.46396	0.01517
1.3871	-0.00654	1.46947	0.00873	1.46947	0.0142	1.46947	0.00275	1.46947	0.01532
1.39247	-0.00661	1.47497	0.00891	1.47497	0.0143	1.47497	0.00282	1.47497	0.01551
1.39785	-0.00653	1.48048	0.00899	1.48048	0.01444	1.48048	0.00302	1.48048	0.01569
1.40323	-0.00633	1.48599	0.00916	1.48599	0.01448	1.48599	0.00326	1.48599	0.01581
1.4086	-0.00639	1.49149	0.00942	1.49149	0.01451	1.49149	0.00335	1.49149	0.01594
1.41398	-0.00641	1.497	0.00947	1.497	0.01466	1.497	0.00356	1.497	0.01611
1.41935	-0.00637	1.5025	0.00957	1.5025	0.01492	1.5025	0.00377	1.5025	0.01624
1.42473	-0.0064	1.50801	0.00974	1.50801	0.01517	1.50801	0.00389	1.50801	0.01634
1.43011	-0.00642	1.51351	0.00977	1.51351	0.01551	1.51351	0.00405	1.51351	0.01655
1.43548	-0.00595	1.51902	0.00986	1.51902	0.01578	1.51902	0.00426	1.51902	0.01673
1.44086	-0.00608	1.52452	0.01006	1.52452	0.01593	1.52452	0.00437	1.52452	0.01688
1.44624	-0.00628	1.53003	0.01014	1.53003	0.01608	1.53003	0.00457	1.53003	0.01717
1.45161	-0.00615	1.53554	0.01022	1.53554	0.01624	1.53554	0.00487	1.53554	0.01751
1.45699	-0.00622	1.54104	0.01052	1.54104	0.01628	1.54104	0.00501	1.54104	0.01774
1.46237	-0.00617	1.54655	0.01075	1.54655	0.01654	1.54655	0.00517	1.54655	0.0179
1.46774	-0.00594	1.55205	0.01081	1.55205	0.01699	1.55205	0.00553	1.55205	0.01811
1.47312	-0.00617	1.55756	0.01089	1.55756	0.01741	1.55756	0.00576	1.55756	0.01823
1.47849	-0.00658	1.56306	0.01118	1.56306	0.01762	1.56306	0.00577	1.56306	0.01837
1.48387	-0.00663	1.56857	0.01128	1.56857	0.0181	1.56857	0.00607	1.56857	0.0186
1.48925	-0.00633	1.57407	0.01141	1.57407	0.01855	1.57407	0.00629	1.57407	0.01872
1.49462	-0.00655	1.57958	0.01177	1.57958	0.01869	1.57958	0.00639	1.57958	0.01893
1.5	-0.00651	1.58509	0.01186	1.58509	0.01894	1.58509	0.00658	1.58509	0.01927
1.50538	-0.00635	1.59059	0.01191	1.59059	0.0193	1.59059	0.00683	1.59059	0.01954
1.51075	-0.00646	1.5961	0.01223	1.5961	0.01933	1.5961	0.00694	1.5961	0.0196
1.51613	-0.00649	1.6016	0.0125	1.6016	0.01968	1.6016	0.00713	1.6016	0.01983
1.52151	-0.00641	1.60711	0.01261	1.60711	0.02021	1.60711	0.00732	1.60711	0.02019
1.52688	-0.00648	1.61261	0.01295	1.61261	0.02051	1.61261	0.00742	1.61261	0.02045
1.53226	-0.00645	1.61812	0.01328	1.61812	0.02061	1.61812	0.00748	1.61812	0.02062
1.53763	-0.0063	1.62362	0.01325	1.62362	0.02125	1.62362	0.00776	1.62362	0.02091
1.54301	-0.00632	1.62913	0.01349	1.62913	0.02181	1.62913	0.00796	1.62913	0.02119
1.54839	-0.00647	1.63463	0.01375	1.63463	0.0219	1.63463	0.00801	1.63463	0.02138
1.55376	-0.00649	1.64014	0.01372	1.64014	0.02208	1.64014	0.00818	1.64014	0.0218
1.55914	-0.00632	1.64565	0.01381	1.64565	0.02269	1.64565	0.00848	1.64565	0.02213
1.56452	-0.00649	1.65115	0.01431	1.65115	0.02302	1.65115	0.00857	1.65115	0.02228
1.56989	-0.00621	1.65666	0.01447	1.65666	0.02341	1.65666	0.00876	1.65666	0.0226
1.57527	-0.00626	1.66216	0.01468	1.66216	0.02385	1.66216	0.00905	1.66216	0.02297
1.58065	-0.0064	1.66767	0.01501	1.66767	0.02412	1.66767	0.00914	1.66767	0.02328
1.58602	-0.00669	1.67317	0.01527	1.67317	0.02429	1.67317	0.0092	1.67317	0.02362
1.5914	-0.00619	1.67868	0.0152	1.67868	0.02472	1.67868	0.00942	1.67868	0.02411
1.59677	-0.00618	1.68418	0.01533	1.68418	0.02509	1.68418	0.00962	1.68418	0.02453
1.60215	-0.00624	1.68969	0.01564	1.68969	0.02535	1.68969	0.00984	1.68969	0.02476
1.60753	-0.00613	1.6952	0.01585	1.6952	0.02591	1.6952	0.00999	1.6952	0.02507
1.6129	-0.00608	1.7007	0.01604	1.7007	0.02636	1.7007	0.01007	1.7007	0.02548
1.61828	-0.00616	1.70621	0.01635	1.70621	0.02653	1.70621	0.01007	1.70621	0.02585
1.62366	-0.00604	1.71171	0.01663	1.71171	0.02685	1.71171	0.01026	1.71171	0.02632
1.62903	-0.00609	1.71722	0.017	1.71722	0.02738	1.71722	0.01054	1.71722	0.02673
1.63441	-0.00626	1.72272	0.01741	1.72272	0.02774	1.72272	0.01076	1.72272	0.02697
1.63978	-0.00611	1.72823	0.01772	1.72823	0.02808	1.72823	0.01102	1.72823	0.02716
1.64516	-0.00614	1.73373	0.01792	1.73373	0.02864	1.73373	0.01126	1.73373	0.0275
1.65054	-0.00635	1.73924	0.01825	1.73924	0.02898	1.73924	0.01139	1.73924	0.02805
1.65591	-0.00627	1.74474	0.01861	1.74474	0.02913	1.74474	0.01154	1.74474	0.02848
1.66129	-0.00595	1.75025	0.01898	1.75025	0.02949	1.75025	0.0117	1.75025	0.02879
1.66667	-0.00629	1.75576	0.01944	1.75576	0.02996	1.75576	0.01184	1.75576	0.02922
1.67204	-0.00633	1.76126	0.01991	1.76126	0.03016	1.76126	0.01191	1.76126	0.02965
1.67742	-0.00588	1.76677	0.02031	1.76677	0.03038	1.76677	0.0122	1.76677	0.03014
1.6828	-0.006	1.77227	0.0208	1.77227	0.0306	1.77227	0.01252	1.77227	0.0307
1.68817	-0.00615	1.77778	0.02132	1.77778	0.03084	1.77778	0.01266	1.77778	0.03111
1.69355	-0.00603	1.78328	0.02178	1.78328	0.03123	1.78328	0.01289	1.78328	0.03147
1.69892	-0.00614	1.78879	0.02231	1.78879	0.03176	1.78879	0.0132	1.78879	0.03182
1.7043	-0.0064	1.79429	0.02296	1.79429	0.03203	1.79429	0.01335	1.79429	0.03219
1.70968	-0.00631	1.7998	0.02344	1.7998	0.03236	1.7998	0.01363	1.7998	0.03247
1.71505	-0.0061	1.80531	0.02377	1.80531	0.03276	1.80531	0.01396	1.80531	0.03302
1.72043	-0.00625	1.81081	0.02432	1.81081	0.03309	1.81081	0.01415	1.81081	0.03383
1.72581	-0.00608	1.81632	0.02485	1.81632	0.03323	1.81632	0.01421	1.81632	0.0345
1.73118	-0.00593	1.82182	0.02514	1.82182	0.03362	1.82182	0.01447	1.82182	0.03489
1.73656	-0.00609	1.82733	0.02565	1.82733	0.03404	1.82733	0.01482	1.82733	0.03545
1.74194	-0.00633	1.83283	0.02634	1.83283	0.03452	1.83283	0.015	1.83283	0.03576
1.74731	-0.00598	1.83834	0.02687	1.83834	0.0349	1.83834	0.0153	1.83834	0.03616
1.75269	-0.00618	1.84384	0.02748	1.84384	0.03532	1.84384	0.01565	1.84384	0.03668
1.75806	-0.00626	1.84935	0.02827	1.84935	0.03553	1.84935	0.01574	1.84935	0.03731
1.76344	-0.00609	1.85485	0.02889	1.85485	0.03587	1.85485	0.0159	1.85485	0.03764
1.76882	-0.00611	1.86036	0.02931	1.86036	0.03639	1.86036	0.01631	1.86036	0.03812
1.77419	-0.00609	1.86587	0.03012	1.86587	0.037	1.86587	0.01664	1.86587	0.03865
1.77957	-0.00561	1.87137	0.03066	1.87137	0.0376	1.87137	0.01697	1.87137	0.03898
1.78495	-0.00557	1.87688	0.03091	1.87688	0.03815	1.87688	0.01736	1.87688	0.03924
1.79032	-0.00598	1.88238	0.03136	1.88238	0.03866	1.88238	0.01776	1.88238	0.0397
1.7957	-0.00606	1.88789	0.03196	1.88789	0.03925	1.88789	0.01801	1.88789	0.03995
1.80108	-0.00581	1.89339	0.03251	1.89339	0.03975	1.89339	0.01824	1.89339	0.04023
1.80645	-0.00605	1.8989	0.03319	1.8989	0.04033	1.8989	0.01861	1.8989	0.04081
1.81183	-0.00604	1.9044	0.0339	1.9044	0.04088	1.9044	0.01889	1.9044	0.04121
1.8172	-0.00585	1.90991	0.03446	1.90991	0.04119	1.90991	0.01922	1.90991	0.04143
1.82258	-0.00606	1.91542	0.03507	1.91542	0.04163	1.91542	0.01971	1.91542	0.04161
1.82796	-0.006	1.92092	0.03596	1.92092	0.04225	1.92092	0.02009	1.92092	0.04175
1.83333	-0.00566	1.92643	0.03668	1.92643	0.04284	1.92643	0.02044	1.92643	0.04185
1.83871	-0.0058	1.93193	0.03734	1.93193	0.04343	1.93193	0.02095	1.93193	0.04199
1.84409	-0.00605	1.93744	0.03802	1.93744	0.04425	1.93744	0.02138	1.93744	0.0421
1.84946	-0.00577	1.94294	0.03845	1.94294	0.04495	1.94294	0.02171	1.94294	0.04224
1.85484	-0.00559	1.94845	0.03878	1.94845	0.04539	1.94845	0.02204	1.94845	0.04255
1.86022	-0.00574	1.95395	0.03938	1.95395	0.04579	1.95395	0.02245	1.95395	0.04272
1.86559	-0.00563	1.95946	0.04014	1.95946	0.04628	1.95946	0.02289	1.95946	0.0426
1.87097	-0.00548	1.96496	0.04075	1.96496	0.04683	1.96496	0.02339	1.96496	0.04263
1.87634	-0.00559	1.97047	0.04135	1.97047	0.0473	1.97047	0.02405	1.97047	0.04281
1.88172	-0.00545	1.97598	0.04195	1.97598	0.04784	1.97598	0.0246	1.97598	0.04275
1.8871	-0.00538	1.98148	0.04239	1.98148	0.04848	1.98148	0.02495	1.98148	0.04267
1.89247	-0.00544	1.98699	0.04299	1.98699	0.04912	1.98699	0.02545	1.98699	0.04273
1.89785	-0.00551	1.99249	0.04374	1.99249	0.04989	1.99249	0.02607	1.99249	0.04265
1.90323	-0.00526	1.998	0.04407	1.998	0.05059	1.998	0.02658	1.998	0.04239
1.9086	-0.00524	2.0035	0.04445	2.0035	0.05098	2.0035	0.02707	2.0035	0.04234
1.91398	-0.0052	2.00901	0.04517	2.00901	0.05169	2.00901	0.0277	2.00901	0.04227
1.91935	-0.00526	2.01451	0.04578	2.01451	0.05243	2.01451	0.0282	2.01451	0.04227
1.92473	-0.00533	2.02002	0.04622	2.02002	0.05312	2.02002	0.02861	2.02002	0.0423
1.93011	-0.00512	2.02553	0.04669	2.02553	0.05365	2.02553	0.02933	2.02553	0.04227
1.93548	-0.005	2.03103	0.04728	2.03103	0.05427	2.03103	0.03005	2.03103	0.04196
1.94086	-0.00502	2.03654	0.04773	2.03654	0.05458	2.03654	0.03065	2.03654	0.04203
1.94624	-0.00497	2.04204	0.04811	2.04204	0.05496	2.04204	0.0314	2.04204	0.04193
1.95161	-0.00492	2.04755	0.04854	2.04755	0.0555	2.04755	0.03209	2.04755	0.04162
1.95699	-0.00499	2.05305	0.04885	2.05305	0.05601	2.05305	0.03258	2.05305	0.04156
1.96237	-0.00511	2.05856	0.04927	2.05856	0.05605	2.05856	0.03333	2.05856	0.04166
1.96774	-0.00493	2.06406	0.04991	2.06406	0.05689	2.06406	0.03414	2.06406	0.04125
1.97312	-0.00459	2.06957	0.05015	2.06957	0.05776	2.06957	0.03483	2.06957	0.04111
1.97849	-0.00458	2.07508	0.05037	2.07508	0.05816	2.07508	0.03555	2.07508	0.04111
1.98387	-0.00449	2.08058	0.05115	2.08058	0.05842	2.08058	0.03665	2.08058	0.04097
1.98925	-0.00443	2.08609	0.05161	2.08609	0.05945	2.08609	0.03748	2.08609	0.04071
1.99462	-0.00476	2.09159	0.05174	2.09159	0.05936	2.09159	0.03815	2.09159	0.04076
2	-0.0047	2.0971	0.05206	2.0971	0.05955	2.0971	0.03928	2.0971	0.04054
2.00538	-0.00452	2.1026	0.05295	2.1026	0.05998	2.1026	0.04025	2.1026	0.04016
2.01075	-0.00455	2.10811	0.05322	2.10811	0.06039	2.10811	0.04102	2.10811	0.04031
2.01613	-0.00456	2.11361	0.05344	2.11361	0.06014	2.11361	0.04221	2.11361	0.0405
2.02151	-0.00451	2.11912	0.05384	2.11912	0.06082	2.11912	0.04348	2.11912	0.04026
2.02688	-0.00422	2.12462	0.05442	2.12462	0.06128	2.12462	0.04455	2.12462	0.04013
2.03226	-0.00442	2.13013	0.05459	2.13013	0.06133	2.13013	0.04562	2.13013	0.04025
2.03763	-0.00444	2.13564	0.05503	2.13564	0.06149	2.13564	0.04686	2.13564	0.03992
2.04301	-0.00443	2.14114	0.05534	2.14114	0.062	2.14114	0.04802	2.14114	0.03971
2.04839	-0.00462	2.14665	0.0555	2.14665	0.06193	2.14665	0.04914	2.14665	0.03983
2.05376	-0.0047	2.15215	0.0557	2.15215	0.06213	2.15215	0.05037	2.15215	0.03967
2.05914	-0.00424	2.15766	0.05618	2.15766	0.06282	2.15766	0.05167	2.15766	0.03929
2.06452	-0.00423	2.16316	0.05646	2.16316	0.06331	2.16316	0.05309	2.16316	0.03931
2.06989	-0.00433	2.16867	0.05678	2.16867	0.06337	2.16867	0.05473	2.16867	0.03912
2.07527	-0.00415	2.17417	0.05728	2.17417	0.06363	2.17417	0.05626	2.17417	0.03889
2.08065	-0.00411	2.17968	0.0579	2.17968	0.06357	2.17968	0.05762	2.17968	0.03902
2.08602	-0.00422	2.18519	0.05828	2.18519	0.06338	2.18519	0.05908	2.18519	0.03917
2.0914	-0.00406	2.19069	0.05849	2.19069	0.06368	2.19069	0.0606	2.19069	0.03882
2.09677	-0.00412	2.1962	0.05861	2.1962	0.06431	2.1962	0.062	2.1962	0.03869
2.10215	-0.00415	2.2017	0.0588	2.2017	0.06457	2.2017	0.0636	2.2017	0.03867
2.10753	-0.00414	2.20721	0.05921	2.20721	0.06473	2.20721	0.06542	2.20721	0.03841
2.1129	-0.00411	2.21271	0.05961	2.21271	0.06491	2.21271	0.06711	2.21271	0.03819
2.11828	-0.00408	2.21822	0.06004	2.21822	0.06477	2.21822	0.06864	2.21822	0.03818
2.12366	-0.0041	2.22372	0.06036	2.22372	0.06468	2.22372	0.07018	2.22372	0.03803
2.12903	-0.0042	2.22923	0.06045	2.22923	0.06487	2.22923	0.07169	2.22923	0.03792
2.13441	-0.00441	2.23473	0.06041	2.23473	0.06492	2.23473	0.07328	2.23473	0.0382
2.13978	-0.00439	2.24024	0.06068	2.24024	0.06484	2.24024	0.07499	2.24024	0.03818
2.14516	-0.00412	2.24575	0.06091	2.24575	0.06501	2.24575	0.07679	2.24575	0.03782
2.15054	-0.00435	2.25125	0.06111	2.25125	0.06518	2.25125	0.07865	2.25125	0.03788
2.15591	-0.00426	2.25676	0.0614	2.25676	0.06531	2.25676	0.0807	2.25676	0.03789
2.16129	-0.00406	2.26226	0.062	2.26226	0.06534	2.26226	0.08259	2.26226	0.03749
2.16667	-0.00414	2.26777	0.06237	2.26777	0.06547	2.26777	0.08432	2.26777	0.03732
2.17204	-0.00409	2.27327	0.06272	2.27327	0.06514	2.27327	0.08619	2.27327	0.03742
2.17742	-0.004	2.27878	0.06349	2.27878	0.06529	2.27878	0.08789	2.27878	0.03749
2.1828	-0.00401	2.28428	0.06386	2.28428	0.0653	2.28428	0.08944	2.28428	0.03761
2.18817	-0.00416	2.28979	0.06352	2.28979	0.06543	2.28979	0.09109	2.28979	0.03778
2.19355	-0.00397	2.2953	0.06348	2.2953	0.06542	2.2953	0.09305	2.2953	0.03753
2.19892	-0.00397	2.3008	0.06351	2.3008	0.06557	2.3008	0.0951	2.3008	0.03742
2.2043	-0.00415	2.30631	0.0633	2.30631	0.06517	2.30631	0.09713	2.30631	0.03747
2.20968	-0.00411	2.31181	0.06371	2.31181	0.06521	2.31181	0.09899	2.31181	0.03728
2.21505	-0.00381	2.31732	0.06447	2.31732	0.06507	2.31732	0.10079	2.31732	0.03714
2.22043	-0.00379	2.32282	0.06477	2.32282	0.06532	2.32282	0.10222	2.32282	0.03748
2.22581	-0.00399	2.32833	0.06459	2.32833	0.06526	2.32833	0.10372	2.32833	0.03782
2.23118	-0.00386	2.33383	0.06523	2.33383	0.06536	2.33383	0.10534	2.33383	0.03758
2.23656	-0.00401	2.33934	0.06538	2.33934	0.06525	2.33934	0.10717	2.33934	0.03776
2.24194	-0.00385	2.34484	0.0652	2.34484	0.06532	2.34484	0.10887	2.34484	0.03791
2.24731	-0.00377	2.35035	0.06561	2.35035	0.06537	2.35035	0.11045	2.35035	0.03757
2.25269	-0.0037	2.35586	0.06612	2.35586	0.06581	2.35586	0.11197	2.35586	0.03764
2.25806	-0.00358	2.36136	0.06603	2.36136	0.06573	2.36136	0.11354	2.36136	0.03817
2.26344	-0.0036	2.36687	0.0661	2.36687	0.06577	2.36687	0.11514	2.36687	0.03816
2.26882	-0.00369	2.37237	0.06657	2.37237	0.06575	2.37237	0.11665	2.37237	0.0381
2.27419	-0.00375	2.37788	0.06653	2.37788	0.06601	2.37788	0.11812	2.37788	0.03837
2.27957	-0.00397	2.38338	0.06675	2.38338	0.06602	2.38338	0.11955	2.38338	0.03857
2.28495	-0.00377	2.38889	0.06702	2.38889	0.0661	2.38889	0.12094	2.38889	0.03864
2.29032	-0.00372	2.39439	0.06698	2.39439	0.06641	2.39439	0.12245	2.39439	0.03908
2.2957	-0.00393	2.3999	0.06672	2.3999	0.06694	2.3999	0.12384	2.3999	0.03944
2.30108	-0.00388	2.40541	0.06735	2.40541	0.06708	2.40541	0.12506	2.40541	0.03932
2.30645	-0.00374	2.41091	0.06833	2.41091	0.06698	2.41091	0.12629	2.41091	0.0395
2.31183	-0.0037	2.41642	0.06879	2.41642	0.0672	2.41642	0.12748	2.41642	0.03999
2.3172	-0.00364	2.42192	0.06908	2.42192	0.0674	2.42192	0.12868	2.42192	0.04035
2.32258	-0.00344	2.42743	0.06918	2.42743	0.06723	2.42743	0.13017	2.42743	0.04059
2.32796	-0.00354	2.43293	0.06906	2.43293	0.06757	2.43293	0.13168	2.43293	0.04086
2.33333	-0.00362	2.43844	0.06911	2.43844	0.06826	2.43844	0.13275	2.43844	0.04101
2.33871	-0.00377	2.44394	0.0693	2.44394	0.06878	2.44394	0.13372	2.44394	0.04111
2.34409	-0.00398	2.44945	0.06957	2.44945	0.06922	2.44945	0.13501	2.44945	0.04145
2.34946	-0.00379	2.45495	0.06981	2.45495	0.0695	2.45495	0.13617	2.45495	0.04186
2.35484	-0.00363	2.46046	0.07009	2.46046	0.06949	2.46046	0.13682	2.46046	0.04218
2.36022	-0.00365	2.46597	0.07041	2.46597	0.06945	2.46597	0.13754	2.46597	0.04253
2.36559	-0.00367	2.47147	0.07083	2.47147	0.06965	2.47147	0.13838	2.47147	0.04274
2.37097	-0.00358	2.47698	0.0713	2.47698	0.06957	2.47698	0.13936	2.47698	0.04282
2.37634	-0.00363	2.48248	0.07153	2.48248	0.06974	2.48248	0.14082	2.48248	0.04325
2.38172	-0.00358	2.48799	0.07159	2.48799	0.07067	2.48799	0.14217	2.48799	0.04369
2.3871	-0.00348	2.49349	0.072	2.49349	0.07167	2.49349	0.14324	2.49349	0.04389
2.39247	-0.00343	2.499	0.07245	2.499	0.07178	2.499	0.14426	2.499	0.0439
2.39785	-0.00324	2.5045	0.07273	2.5045	0.0723	2.5045	0.14521	2.5045	0.04443
2.40323	-0.00334	2.51001	0.07358	2.51001	0.07291	2.51001	0.14587	2.51001	0.04497
2.4086	-0.00336	2.51552	0.07421	2.51552	0.073	2.51552	0.14628	2.51552	0.04537
2.41398	-0.00354	2.52102	0.07401	2.52102	0.0731	2.52102	0.14716	2.52102	0.04599
2.41935	-0.0036	2.52653	0.07401	2.52653	0.07375	2.52653	0.14777	2.52653	0.0464
2.42473	-0.00356	2.53203	0.07468	2.53203	0.07406	2.53203	0.14835	2.53203	0.04649
2.43011	-0.00338	2.53754	0.07519	2.53754	0.07431	2.53754	0.1497	2.53754	0.04688
2.43548	-0.00331	2.54304	0.07613	2.54304	0.07493	2.54304	0.1507	2.54304	0.04724
2.44086	-0.0034	2.54855	0.07693	2.54855	0.0754	2.54855	0.15158	2.54855	0.04743
2.44624	-0.00357	2.55405	0.07695	2.55405	0.07574	2.55405	0.15236	2.55405	0.04779
2.45161	-0.00349	2.55956	0.07719	2.55956	0.07643	2.55956	0.15291	2.55956	0.04844
2.45699	-0.00322	2.56507	0.078	2.56507	0.07675	2.56507	0.15338	2.56507	0.04878
2.46237	-0.00329	2.57057	0.0786	2.57057	0.07699	2.57057	0.15412	2.57057	0.04908
2.46774	-0.00333	2.57608	0.07866	2.57608	0.07774	2.57608	0.15513	2.57608	0.04943
2.47312	-0.00352	2.58158	0.07875	2.58158	0.07844	2.58158	0.15554	2.58158	0.04981
2.47849	-0.00339	2.58709	0.07907	2.58709	0.07892	2.58709	0.15614	2.58709	0.05001
2.48387	-0.00333	2.59259	0.07971	2.59259	0.07928	2.59259	0.15727	2.59259	0.05044
2.48925	-0.00339	2.5981	0.0807	2.5981	0.07976	2.5981	0.1581	2.5981	0.05112
2.49462	-0.00334	2.6036	0.08145	2.6036	0.08015	2.6036	0.15856	2.6036	0.05154
2.5	-0.00324	2.60911	0.08212	2.60911	0.08043	2.60911	0.15923	2.60911	0.052
2.50538	-0.00308	2.61461	0.08299	2.61461	0.08122	2.61461	0.15971	2.61461	0.05243
2.51075	-0.00315	2.62012	0.08368	2.62012	0.08226	2.62012	0.15974	2.62012	0.05295
2.51613	-0.00323	2.62563	0.08412	2.62563	0.08293	2.62563	0.15997	2.62563	0.05341
2.52151	-0.00327	2.63113	0.08487	2.63113	0.08367	2.63113	0.16056	2.63113	0.05367
2.52688	-0.00339	2.63664	0.08553	2.63664	0.08451	2.63664	0.1611	2.63664	0.05384
2.53226	-0.00338	2.64214	0.08577	2.64214	0.08514	2.64214	0.16171	2.64214	0.05417
2.53763	-0.00342	2.64765	0.08616	2.64765	0.08549	2.64765	0.1624	2.64765	0.05467
2.54301	-0.00326	2.65315	0.08732	2.65315	0.08588	2.65315	0.16277	2.65315	0.05521
2.54839	-0.0032	2.65866	0.0882	2.65866	0.08643	2.65866	0.16289	2.65866	0.05583
2.55376	-0.0032	2.66416	0.08873	2.66416	0.08699	2.66416	0.16344	2.66416	0.05653
2.55914	-0.00339	2.66967	0.08971	2.66967	0.08777	2.66967	0.16408	2.66967	0.05688
2.56452	-0.00331	2.67518	0.09098	2.67518	0.0887	2.67518	0.16436	2.67518	0.05688
2.56989	-0.00344	2.68068	0.09211	2.68068	0.08978	2.68068	0.16512	2.68068	0.05699
2.57527	-0.00345	2.68619	0.09329	2.68619	0.09076	2.68619	0.16578	2.68619	0.05727
2.58065	-0.00335	2.69169	0.09453	2.69169	0.09162	2.69169	0.16563	2.69169	0.05785
2.58602	-0.00329	2.6972	0.09568	2.6972	0.09231	2.6972	0.16608	2.6972	0.05883
2.5914	-0.00358	2.7027	0.0966	2.7027	0.09296	2.7027	0.1673	2.7027	0.06057
2.59677	-0.00358	2.70821	0.09758	2.70821	0.094	2.70821	0.1678	2.70821	0.06208
2.60215	-0.00331	2.71371	0.09844	2.71371	0.09522	2.71371	0.16789	2.71371	0.06246
2.60753	-0.00319	2.71922	0.09963	2.71922	0.09627	2.71922	0.16839	2.71922	0.06174
2.6129	-0.0033	2.72472	0.10085	2.72472	0.09706	2.72472	0.16887	2.72472	0.06102
2.61828	-0.00328	2.73023	0.10188	2.73023	0.09763	2.73023	0.16953	2.73023	0.06131
2.62366	-0.00327	2.73574	0.10325	2.73574	0.09818	2.73574	0.17047	2.73574	0.062
2.62903	-0.0032	2.74124	0.10463	2.74124	0.09882	2.74124	0.17135	2.74124	0.06235
2.63441	-0.00287	2.74675	0.1062	2.74675	0.09981	2.74675	0.17158	2.74675	0.06232
2.63978	-0.00267	2.75225	0.10785	2.75225	0.10093	2.75225	0.17204	2.75225	0.06319
2.64516	-0.00272	2.75776	0.10954	2.75776	0.10126	2.75776	0.17239	2.75776	0.06423
2.65054	-0.00289	2.76326	0.11024	2.76326	0.10205	2.76326	0.17247	2.76326	0.06508
2.65591	-0.00282	2.76877	0.11083	2.76877	0.10397	2.76877	0.17313	2.76877	0.06573
2.66129	-0.00289	2.77427	0.11162	2.77427	0.10474	2.77427	0.17389	2.77427	0.06621
2.66667	-0.00298	2.77978	0.11241	2.77978	0.10553	2.77978	0.17424	2.77978	0.06645
2.67204	-0.00295	2.78529	0.1138	2.78529	0.10698	2.78529	0.17466	2.78529	0.06732
2.67742	-0.00317	2.79079	0.11561	2.79079	0.10696	2.79079	0.17559	2.79079	0.06808
2.6828	-0.00326	2.7963	0.1166	2.7963	0.10756	2.7963	0.17635	2.7963	0.069
2.68817	-0.00307	2.8018	0.11759	2.8018	0.1093	2.8018	0.17669	2.8018	0.06997
2.69355	-0.00279	2.80731	0.1196	2.80731	0.11135	2.80731	0.17733	2.80731	0.07051
2.69892	-0.0027	2.81281	0.12134	2.81281	0.11215	2.81281	0.17791	2.81281	0.07055
2.7043	-0.00299	2.81832	0.12285	2.81832	0.11309	2.81832	0.17787	2.81832	0.07114
2.70968	-0.00285	2.82382	0.12454	2.82382	0.11435	2.82382	0.17803	2.82382	0.07214
2.71505	-0.00274	2.82933	0.12687	2.82933	0.11476	2.82933	0.17854	2.82933	0.07297
2.72043	-0.0029	2.83483	0.12866	2.83483	0.11522	2.83483	0.17924	2.83483	0.07373
2.72581	-0.00294	2.84034	0.12954	2.84034	0.11681	2.84034	0.18002	2.84034	0.07454
2.73118	-0.00289	2.84585	0.13085	2.84585	0.11843	2.84585	0.18074	2.84585	0.0752
2.73656	-0.00265	2.85135	0.13218	2.85135	0.1198	2.85135	0.18098	2.85135	0.07596
2.74194	-0.00263	2.85686	0.13335	2.85686	0.1206	2.85686	0.18127	2.85686	0.07696
2.74731	-0.00284	2.86236	0.13475	2.86236	0.12064	2.86236	0.18172	2.86236	0.07796
2.75269	-0.00283	2.86787	0.13641	2.86787	0.12091	2.86787	0.18242	2.86787	0.07888
2.75806	-0.00254	2.87337	0.13868	2.87337	0.12238	2.87337	0.18308	2.87337	0.07984
2.76344	-0.00235	2.87888	0.14111	2.87888	0.12356	2.87888	0.18359	2.87888	0.08044
2.76882	-0.00256	2.88438	0.14302	2.88438	0.12469	2.88438	0.18399	2.88438	0.08101
2.77419	-0.00249	2.88989	0.1444	2.88989	0.12704	2.88989	0.18429	2.88989	0.08211
2.77957	-0.00251	2.8954	0.1461	2.8954	0.12905	2.8954	0.18439	2.8954	0.08348
2.78495	-0.00253	2.9009	0.14807	2.9009	0.13008	2.9009	0.18434	2.9009	0.08465
2.79032	-0.00262	2.90641	0.14956	2.90641	0.1316	2.90641	0.18508	2.90641	0.08571
2.7957	-0.00239	2.91191	0.15098	2.91191	0.1334	2.91191	0.18639	2.91191	0.0865
2.80108	-0.00243	2.91742	0.15281	2.91742	0.13435	2.91742	0.18726	2.91742	0.08674
2.80645	-0.0024	2.92292	0.15463	2.92292	0.13505	2.92292	0.18787	2.92292	0.0872
2.81183	-0.00221	2.92843	0.15657	2.92843	0.13686	2.92843	0.18947	2.92843	0.08819
2.8172	-0.00233	2.93393	0.15849	2.93393	0.13831	2.93393	0.19054	2.93393	0.08974
2.82258	-0.00218	2.93944	0.16082	2.93944	0.13999	2.93944	0.19012	2.93944	0.09083
2.82796	-0.00209	2.94494	0.16374	2.94494	0.14296	2.94494	0.19003	2.94494	0.0915
2.83333	-0.00212	2.95045	0.16562	2.95045	0.14508	2.95045	0.19049	2.95045	0.09225
2.83871	-0.00208	2.95596	0.16703	2.95596	0.14564	2.95596	0.19099	2.95596	0.09293
2.84409	-0.002	2.96146	0.16954	2.96146	0.14797	2.96146	0.1919	2.96146	0.09412
2.84946	-0.00198	2.96697	0.17114	2.96697	0.14977	2.96697	0.19277	2.96697	0.09538
2.85484	-0.0022	2.97247	0.17283	2.97247	0.14977	2.97247	0.19333	2.97247	0.09612
2.86022	-0.00215	2.97798	0.17448	2.97798	0.15105	2.97798	0.19414	2.97798	0.09677
2.86559	-0.00189	2.98348	0.17483	2.98348	0.154	2.98348	0.19536	2.98348	0.09782
2.87097	-0.00218	2.98899	0.17381	2.98899	0.15495	2.98899	0.19576	2.98899	0.09871
2.87634	-0.00207	2.99449	0.17281	2.99449	0.1562	2.99449	0.19641	2.99449	0.09912
2.88172	-0.00179	3	0.17246	3	0.15844	3	0.19813	3	0.10005
2.8871	-0.00182
2.89247	-0.00175
2.89785	-0.00156
2.90323	-0.00155
2.9086	-0.00165
2.91398	-0.00146
2.91935	-0.00162
2.92473	-0.00158
2.93011	-0.00171
2.93548	-0.00154
2.94086	-0.00138
2.94624	-0.00134
2.95161	-0.0015
2.95699	-0.0016
2.96237	-0.00151
2.96774	-0.00122
2.97312	-0.00115
2.97849	-0.00106
2.98387	-0.000903448
2.98925	-0.000700404
2.99462	-0.000956116
3	-0.000933696

## Sheet: Fig.5a
bias	Au(111)	3Br	4Br	C66 center	C66 edge
-2	10672500000	12238700000	12220400000	14108500000	15002800000
-1.99511	10675500000	12257500000	12251100000	14125600000	14982500000
-1.99022	10680400000	12275900000	12281400000	14140800000	14962000000
-1.98534	10687300000	12293900000	12311100000	14154100000	14941500000
-1.98045	10696000000	12311500000	12340400000	14165600000	14920800000
-1.97556	10706700000	12328700000	12369100000	14175100000	14900100000
-1.97067	10719300000	12345500000	12397400000	14182800000	14879300000
-1.96579	10733900000	12361900000	12425200000	14188600000	14858400000
-1.9609	10750400000	12377900000	12452600000	14192500000	14837400000
-1.95601	10768800000	12393500000	12479400000	14194600000	14816300000
-1.95112	10789100000	12408700000	12505700000	14194700000	14795100000
-1.94624	10811300000	12423500000	12531600000	14193000000	14773800000
-1.94135	10835500000	12437800000	12557000000	14189400000	14752500000
-1.93646	10861600000	12451800000	12581900000	14183900000	14731100000
-1.93157	10889600000	12465300000	12606300000	14176500000	14709500000
-1.92669	10919600000	12478500000	12630200000	14167200000	14687900000
-1.9218	10960500000	12491200000	12653600000	14102800000	14682700000
-1.91691	10999200000	12503600000	12676500000	14144400000	14671000000
-1.91202	11035000000	12515500000	12699000000	14071700000	14639500000
-1.90714	11086100000	12527000000	12721000000	14065700000	14619600000
-1.90225	11133800000	12538200000	12742500000	14041600000	14596700000
-1.89736	11180200000	12548900000	12763500000	14002400000	14584200000
-1.89247	11218100000	12559200000	12784000000	14015300000	14566800000
-1.88759	11253500000	12569100000	12804000000	13943000000	14531500000
-1.8827	11284600000	12578600000	12823500000	14001800000	14505800000
-1.87781	11319700000	12587700000	12842600000	13920000000	14471600000
-1.87292	11356000000	12596400000	12861200000	13988200000	14449900000
-1.86804	11399500000	12604700000	12879200000	13910600000	14412200000
-1.86315	11431100000	12612500000	12896800000	13962900000	14376500000
-1.85826	11471800000	12620000000	12913900000	13893200000	14307600000
-1.85337	11505300000	12627100000	12930600000	13910500000	14217700000
-1.84848	11556000000	12633700000	12946700000	13847200000	14150000000
-1.8436	11611600000	12640000000	12962400000	13827400000	14081100000
-1.83871	11658300000	12645800000	12977500000	13810200000	14022900000
-1.83382	11703700000	12651300000	12992200000	13751800000	13943300000
-1.82893	11740700000	12656300000	13006400000	13771100000	13888300000
-1.82405	11802500000	12680900000	12870700000	13674300000	13843400000
-1.81916	11847500000	12663200000	13008100000	13727900000	13831100000
-1.81427	11899200000	12683400000	12869200000	13621600000	13801500000
-1.80938	11954600000	12622100000	12991900000	13667000000	13785200000
-1.8045	12018700000	12633400000	12970100000	13584000000	13748100000
-1.79961	12078700000	12543300000	13012800000	13624000000	13704800000
-1.79472	12136200000	12620900000	13082600000	13582500000	13674100000
-1.78983	12192800000	12476700000	13036800000	13607900000	13626700000
-1.78495	12249500000	12580100000	13146200000	13590800000	13607200000
-1.78006	12305400000	12503100000	13037900000	13585300000	13580800000
-1.77517	12379200000	12711800000	13156800000	13599500000	13574200000
-1.77028	12438400000	12622200000	13040700000	13586400000	13553700000
-1.7654	12516500000	12885700000	13122700000	13595100000	13527200000
-1.76051	12585600000	12741700000	13037100000	13552900000	13491500000
-1.75562	12652600000	13010800000	13092400000	13573500000	13461500000
-1.75073	12714500000	12896800000	13067300000	13516700000	13413900000
-1.74585	12771900000	12978700000	13095200000	13568300000	13360000000
-1.74096	12830200000	12983300000	13136600000	13509400000	13297900000
-1.73607	12889100000	12874200000	13094100000	13570400000	13259100000
-1.73118	12942500000	12897800000	13181400000	13511500000	13211600000
-1.7263	12992200000	12713500000	13117900000	13585100000	13142500000
-1.72141	13041300000	12850000000	13218300000	13529800000	13076200000
-1.71652	13090500000	12683900000	13152900000	13576100000	13015200000
-1.71163	13141000000	12908200000	13267800000	13543300000	12969700000
-1.70674	13195200000	12784200000	13183900000	13557800000	12942200000
-1.70186	13242100000	13035100000	13270500000	13515600000	12919900000
-1.69697	13284800000	13023600000	13161400000	13499600000	12866400000
-1.69208	13315100000	13129400000	13202800000	13476700000	12849300000
-1.68719	13357800000	13234500000	13140200000	13418400000	12820300000
-1.68231	13391100000	13128500000	13169900000	13411300000	12811600000
-1.67742	13430600000	13241600000	13139500000	13340500000	12773200000
-1.67253	13459200000	12939200000	13136400000	13377100000	12754800000
-1.66764	13490900000	13067600000	13171300000	13308200000	12730400000
-1.66276	13535100000	12790300000	13136300000	13377200000	12693400000
-1.65787	13564900000	12931600000	13192900000	13331700000	12646400000
-1.65298	13604700000	12711700000	13146200000	13384000000	12598800000
-1.64809	13613600000	12939400000	13179700000	13371000000	12569600000
-1.64321	13639100000	12827200000	13122400000	13386700000	12523700000
-1.63832	13652400000	13147800000	13142700000	13370600000	12511000000
-1.63343	13692100000	13073000000	13075300000	13367300000	12491000000
-1.62854	13725200000	13284800000	13069700000	13379200000	12477700000
-1.62366	13752900000	13264300000	13022700000	13355200000	12424300000
-1.61877	13773700000	13177900000	13030600000	13347900000	12362500000
-1.61388	13796000000	13209700000	13004600000	13318200000	12311200000
-1.60899	13808700000	12915400000	12979000000	13338100000	12251500000
-1.60411	13832800000	13025900000	12980900000	13340100000	12177700000
-1.59922	13856400000	12773500000	12925200000	13396700000	12147200000
-1.59433	13886800000	12977000000	12985100000	13394500000	12135000000
-1.58944	13898900000	12883600000	12896300000	13457500000	12073400000
-1.58456	13916200000	13096200000	12946300000	13490600000	12021700000
-1.57967	13935200000	13078500000	12884000000	13545700000	11957200000
-1.57478	13956500000	13262600000	12935700000	13573100000	11912000000
-1.56989	13969200000	13262000000	12868500000	13592700000	11859500000
-1.565	13977900000	13354900000	12897200000	13608800000	11813000000
-1.56012	13987200000	13282700000	12819900000	13599100000	11784600000
-1.55523	13987900000	13253400000	12845200000	13585600000	11734300000
-1.55034	13999900000	13299100000	12821900000	13576700000	11668000000
-1.54545	13995800000	13128500000	12794500000	13573700000	11600000000
-1.54057	14007600000	13245900000	12814300000	13567800000	11554900000
-1.53568	14006800000	13095900000	12778200000	13579300000	11507500000
-1.53079	14015000000	13252200000	12848200000	13575100000	11477100000
-1.5259	14009600000	13158100000	12768600000	13601400000	11449300000
-1.52102	14000800000	13268200000	12823100000	13621600000	11414700000
-1.51613	14006100000	13333600000	12722600000	13662900000	11354300000
-1.51124	13992800000	13358300000	12751900000	13662400000	11326500000
-1.50635	13967100000	13521200000	12664200000	13651800000	11262600000
-1.50147	13934500000	13383200000	12656200000	13658500000	11218300000
-1.49658	13921800000	13529500000	12583000000	13639000000	11150700000
-1.49169	13911000000	13314700000	12594600000	13641900000	11094400000
-1.4868	13876600000	13427500000	12578900000	13631100000	11026900000
-1.48192	13853600000	13156800000	12598700000	13632900000	10988300000
-1.47703	13821200000	13291000000	12623800000	13627600000	10969500000
-1.47214	13805800000	13116100000	12642400000	13634000000	10957100000
-1.46725	13775200000	13308200000	12650400000	13638300000	10941400000
-1.46237	13757800000	13247200000	12615200000	13683800000	10908400000
-1.45748	13750100000	13367500000	12544600000	13676300000	10900300000
-1.45259	13749400000	13384800000	12502500000	13741900000	10912400000
-1.4477	13736600000	13328300000	12402200000	13712700000	10886700000
-1.44282	13722900000	13408900000	12374600000	13754100000	10828100000
-1.43793	13711600000	13303700000	12298100000	13730300000	10812300000
-1.43304	13715900000	13387700000	12304500000	13740800000	10768100000
-1.42815	13698100000	13226600000	12282100000	13715100000	10741200000
-1.42326	13693200000	13329800000	12269900000	13676600000	10722900000
-1.41838	13677900000	13147600000	12309500000	13674900000	10682700000
-1.41349	13681300000	13293000000	12262100000	13628000000	10659600000
-1.4086	13672200000	13066200000	12303000000	13647600000	10578500000
-1.40371	13686700000	13163400000	12209500000	13600900000	10510000000
-1.39883	13682000000	13001700000	12216800000	13644700000	10452500000
-1.39394	13686300000	13020400000	12126800000	13598600000	10408100000
-1.38905	13686500000	13013200000	12119000000	13639700000	10378800000
-1.38416	13682000000	12987100000	12072900000	13601000000	10313900000
-1.37928	13678800000	13095000000	12027000000	13639000000	10242600000
-1.37439	13664600000	12958700000	12023600000	13631600000	10136300000
-1.3695	13672600000	13057200000	11968900000	13633200000	10058500000
-1.36461	13649400000	12819100000	11984900000	13625000000	9999250000
-1.35973	13642500000	12913100000	11932400000	13596600000	9914110000
-1.35484	13635600000	12666100000	11931200000	13618700000	9873490000
-1.34995	13624200000	12766800000	11869900000	13591400000	9840300000
-1.34506	13589600000	12549400000	11852400000	13613000000	9819870000
-1.34018	13558300000	12587200000	11804500000	13596600000	9832330000
-1.33529	13543800000	12547200000	11745200000	13640100000	9883560000
-1.3304	13531200000	12490600000	11735000000	13627800000	9930870000
-1.32551	13511900000	12604000000	11673900000	13675900000	9970850000
-1.32063	13490400000	12477700000	11678900000	13668400000	10005800000
-1.31574	13471400000	12626600000	11597800000	13714200000	10068100000
-1.31085	13463200000	12410000000	11626000000	13697500000	10153700000
-1.30596	13442300000	12595400000	11543600000	13733000000	10243300000
-1.30108	13426700000	12352100000	11584000000	13695200000	10319800000
-1.29619	13385700000	12520100000	11545300000	13701000000	10413600000
-1.2913	13367800000	12273100000	11565100000	13687000000	10511700000
-1.28641	13356200000	12363100000	11561800000	13678300000	10599200000
-1.28152	13338300000	12185700000	11568500000	13663200000	10696000000
-1.27664	13317600000	12280900000	11561800000	13642400000	10767300000
-1.27175	13305700000	12195900000	11533900000	13665400000	10820800000
-1.26686	13288600000	12307700000	11535000000	13636900000	10880100000
-1.26197	13280700000	12355600000	11502400000	13666900000	10915800000
-1.25709	13266900000	12414400000	11494600000	13625800000	10949800000
-1.2522	13260700000	12476400000	11457800000	13685300000	10975600000
-1.24731	13247700000	12475600000	11424100000	13647100000	10973400000
-1.24242	13268700000	12451500000	11411500000	13682600000	10971600000
-1.23754	13258000000	12402700000	11411100000	13643000000	10934100000
-1.23265	13256600000	12371300000	11385000000	13665600000	10869400000
-1.22776	13241700000	12284200000	11407300000	13655100000	10825400000
-1.22287	13232500000	12294100000	11395700000	13652000000	10800300000
-1.21799	13210000000	12227800000	11435000000	13656400000	10780300000
-1.2131	13196300000	12353600000	11408800000	13616500000	10731600000
-1.20821	13183700000	12360700000	11418500000	13648200000	10697000000
-1.20332	13166800000	12475400000	11401900000	13628100000	10652100000
-1.19844	13157700000	12543100000	11419800000	13668100000	10611700000
-1.19355	13141900000	12537500000	11428900000	13667400000	10572000000
-1.18866	13137500000	12649400000	11408500000	13726800000	10532700000
-1.18377	13127900000	12502700000	11419700000	13740000000	10478000000
-1.17889	13126400000	12630600000	11402900000	13790900000	10449300000
-1.174	13109600000	12509300000	11444200000	13799600000	10424400000
-1.16911	13099500000	12595500000	11450600000	13831500000	10411300000
-1.16422	13090900000	12572500000	11478000000	13849300000	10387600000
-1.15934	13082600000	12583400000	11463600000	13863500000	10360700000
-1.15445	13054900000	12699400000	11469200000	13865700000	10349200000
-1.14956	13030200000	12686600000	11477600000	13861500000	10351700000
-1.14467	13007600000	12794900000	11475100000	13887600000	10343800000
-1.13978	13006700000	12805900000	11520800000	13872500000	10346400000
-1.1349	12974200000	12955300000	11507900000	13922200000	10372800000
-1.13001	12964000000	12867300000	11544400000	13904400000	10406300000
-1.12512	12926200000	13036900000	11484300000	13961800000	10430500000
-1.12023	12904000000	12876900000	11534000000	13954000000	10474600000
-1.11535	12870700000	12971800000	11465500000	14019100000	10518300000
-1.11046	12834800000	12844600000	11532200000	14049700000	10572700000
-1.10557	12790500000	12926400000	11466900000	14101800000	10608400000
-1.10068	12740700000	12863100000	11519300000	14127800000	10651800000
-1.0958	12702300000	12964800000	11477200000	14124300000	10716500000
-1.09091	12634200000	12885500000	11525400000	14171800000	10779400000
-1.08602	12571600000	12959900000	11504600000	14155500000	10826100000
-1.08113	12509600000	12926400000	11525600000	14198800000	10890100000
-1.07625	12417900000	12981100000	11547900000	14186800000	10941600000
-1.07136	12369100000	12911800000	11528900000	14238500000	10985100000
-1.06647	12290700000	12898000000	11583700000	14221000000	11017100000
-1.06158	12252700000	12861400000	11519400000	14299100000	11047600000
-1.0567	12186000000	12809500000	11582100000	14296100000	11080000000
-1.05181	12117700000	12863000000	11512600000	14372800000	11107900000
-1.04692	12046100000	12825000000	11582300000	14382900000	11127400000
-1.04203	11985700000	12935300000	11531600000	14443000000	11132600000
-1.03715	11931600000	12867800000	11589500000	14475300000	11141100000
-1.03226	11872100000	12900800000	11575500000	14500000000	11145500000
-1.02737	11807200000	12862800000	11596200000	14530900000	11148200000
-1.02248	11740500000	12909100000	11582000000	14534600000	11135300000
-1.0176	11678500000	12856000000	11579700000	14556800000	11119800000
-1.01271	11593200000	12905900000	11596800000	14555200000	11109300000
-1.00782	11520400000	12877700000	11603800000	14573600000	11116200000
-1.00293	11438200000	12875600000	11669300000	14568400000	11100200000
-0.99804	11359600000	12926500000	11677900000	14616200000	11109200000
-0.99316	11281700000	12977800000	11771700000	14610800000	11115100000
-0.98827	11209200000	13090200000	11794100000	14678300000	11134000000
-0.98338	11131000000	13158200000	11894100000	14674000000	11135900000
-0.97849	11050800000	13302700000	11913600000	14745400000	11138100000
-0.97361	10966200000	13359300000	11982300000	14750800000	11174200000
-0.96872	10892000000	13474100000	12005400000	14803100000	11220800000
-0.96383	10803800000	13561800000	12039400000	14831100000	11294900000
-0.95894	10735500000	13678900000	12099200000	14839500000	11369900000
-0.95406	10651800000	13733800000	12132400000	14867200000	11488100000
-0.94917	10601600000	13927400000	12233700000	14851800000	11651600000
-0.94428	10521200000	13967600000	12293000000	14894900000	11807700000
-0.93939	10459100000	14186300000	12394200000	14888500000	11997200000
-0.93451	10377500000	14263200000	12447300000	14951600000	12224800000
-0.92962	10302900000	14436600000	12576900000	14973200000	12482100000
-0.92473	10249200000	14567000000	12600600000	15034800000	12777300000
-0.91984	10187300000	14668700000	12706800000	15082600000	13100000000
-0.91496	10133700000	14845900000	12716300000	15157800000	13472800000
-0.91007	10067000000	14901600000	12795700000	15207200000	13861300000
-0.90518	9989940000	15075700000	12814200000	15274700000	14264100000
-0.90029	9941010000	15141800000	12914300000	15315800000	14680700000
-0.89541	9876740000	15333500000	12994800000	15339700000	15104400000
-0.89052	9847050000	15338900000	13101100000	15384000000	15534000000
-0.88563	9785430000	15583900000	13197000000	15370500000	15946000000
-0.88074	9729580000	15581100000	13262800000	15410800000	16328100000
-0.87586	9668580000	15835800000	13352000000	15383700000	16693600000
-0.87097	9619740000	15856600000	13382100000	15425200000	16986300000
-0.86608	9565510000	16036100000	13481300000	15407900000	17270500000
-0.86119	9505580000	16099400000	13496900000	15442800000	17487300000
-0.8563	9447580000	16197600000	13623400000	15423700000	17653200000
-0.85142	9394760000	16298400000	13635900000	15437200000	17741900000
-0.84653	9351080000	16334500000	13761900000	15393800000	17772500000
-0.84164	9301140000	16436600000	13784500000	15369900000	17748700000
-0.83675	9253010000	16478600000	13888700000	15310600000	17667900000
-0.83187	9207870000	16548200000	13928800000	15256200000	17520600000
-0.82698	9161870000	16603200000	13994400000	15196200000	17356900000
-0.82209	9120060000	16666800000	14007700000	15119900000	17150700000
-0.8172	9076990000	16652000000	14040300000	15061500000	16919000000
-0.81232	9021240000	16757000000	14074900000	14948200000	16632300000
-0.80743	8981510000	16688000000	14112700000	14889700000	16336000000
-0.80254	8937020000	16797900000	14165000000	14757500000	16016800000
-0.79765	8898960000	16770500000	14198400000	14698000000	15696800000
-0.79277	8832530000	16765800000	14238400000	14579900000	15379000000
-0.78788	8776100000	16765800000	14239900000	14503600000	15062400000
-0.78299	8698630000	16664200000	14282200000	14387500000	14735000000
-0.7781	8637970000	16694500000	14299000000	14300300000	14447400000
-0.77322	8550950000	16597500000	14333700000	14193900000	14173900000
-0.76833	8477220000	16606900000	14349300000	14077500000	13936400000
-0.76344	8388430000	16490700000	14375700000	13974600000	13715100000
-0.75855	8314040000	16427900000	14394100000	13870600000	13496300000
-0.75367	8239870000	16298600000	14384500000	13792400000	13319900000
-0.74878	8169770000	16222600000	14414400000	13685300000	13148900000
-0.74389	8101420000	16124600000	14406800000	13625100000	13023600000
-0.739	8016860000	16024700000	14448800000	13526900000	12907700000
-0.73412	7951430000	15967000000	14416800000	13483500000	12790200000
-0.72923	7894720000	15865100000	14431100000	13386900000	12694300000
-0.72434	7823850000	15882000000	14405300000	13357900000	12590900000
-0.71945	7769740000	15695500000	14417500000	13282900000	12528200000
-0.71457	7694310000	15752700000	14422600000	13250100000	12459600000
-0.70968	7653390000	15551700000	14428600000	13185100000	12383400000
-0.70479	7586220000	15549200000	14444800000	13125100000	12338800000
-0.6999	7534510000	15378200000	14426500000	13081100000	12286700000
-0.69501	7487100000	15255500000	14474500000	13015900000	12249100000
-0.69013	7461580000	15170700000	14429000000	12999200000	12214700000
-0.68524	7451230000	15068900000	14470400000	12955300000	12180200000
-0.68035	7437150000	15026100000	14428800000	12960500000	12174900000
-0.67546	7425260000	14953400000	14476400000	12922400000	12151200000
-0.67058	7414810000	14976600000	14421700000	12938300000	12117500000
-0.66569	7411510000	14925200000	14484300000	12903500000	12100800000
-0.6608	7428610000	14956800000	14442900000	12888800000	12053200000
-0.65591	7429930000	14935600000	14496400000	12847600000	12021100000
-0.65103	7435290000	14964100000	14479500000	12839400000	11982700000
-0.64614	7426850000	14931400000	14510000000	12787000000	11945000000
-0.64125	7403310000	14926100000	14504000000	12763100000	11893300000
-0.63636	7389260000	14870700000	14507000000	12716600000	11861500000
-0.63148	7372300000	14852700000	14510500000	12692500000	11841400000
-0.62659	7366020000	14798100000	14500500000	12676200000	11821400000
-0.6217	7359660000	14797800000	14537500000	12678000000	11792900000
-0.61681	7363760000	14786000000	14501200000	12696200000	11778200000
-0.61193	7361880000	14786800000	14549000000	12696100000	11750200000
-0.60704	7375670000	14809000000	14520400000	12711600000	11761100000
-0.60215	7361240000	14840300000	14557700000	12682300000	11760200000
-0.59726	7370950000	14850300000	14511600000	12690400000	11764400000
-0.59238	7366050000	14873500000	14533000000	12686100000	11749500000
-0.58749	7382110000	14868100000	14488500000	12689400000	11718600000
-0.5826	7370360000	14836400000	14489300000	12671900000	11722500000
-0.57771	7363790000	14820300000	14454600000	12661100000	11713900000
-0.57283	7355750000	14753800000	14450000000	12641100000	11711200000
-0.56794	7348210000	14733700000	14413200000	12616800000	11725600000
-0.56305	7334150000	14692000000	14401200000	12610600000	11715100000
-0.55816	7320830000	14698800000	14384200000	12575900000	11709600000
-0.55327	7311210000	14640700000	14346100000	12590800000	11679400000
-0.54839	7324050000	14672300000	14340600000	12552900000	11681700000
-0.5435	7322410000	14657500000	14298800000	12577600000	11709600000
-0.53861	7344640000	14698100000	14325700000	12563600000	11674400000
-0.53372	7352800000	14679700000	14274600000	12591000000	11660600000
-0.52884	7378060000	14687500000	14281300000	12585200000	11617700000
-0.52395	7400670000	14667300000	14231800000	12605000000	11617700000
-0.51906	7444220000	14652400000	14211200000	12598900000	11615600000
-0.51417	7482660000	14627300000	14206900000	12596200000	11578800000
-0.50929	7511120000	14585200000	14177300000	12628900000	11571700000
-0.5044	7546420000	14567100000	14181300000	12622300000	11570000000
-0.49951	7579100000	14554200000	14125700000	12655400000	11563400000
-0.49462	7603680000	14584400000	14139600000	12655100000	11561100000
-0.48974	7641870000	14554500000	14097800000	12711400000	11545300000
-0.48485	7676020000	14604700000	14131300000	12716500000	11558500000
-0.47996	7719380000	14589400000	14067700000	12765200000	11549800000
-0.47507	7766820000	14633700000	14116800000	12757500000	11548800000
-0.47019	7810990000	14640700000	14055900000	12782100000	11536900000
-0.4653	7854200000	14633400000	14112700000	12777800000	11525600000
-0.46041	7895040000	14655900000	14056300000	12804400000	11535600000
-0.45552	7937460000	14596400000	14103200000	12808100000	11516800000
-0.45064	7991490000	14641900000	14072900000	12821200000	11515700000
-0.44575	8056330000	14618300000	14098700000	12838000000	11515300000
-0.44086	8119840000	14647500000	14091700000	12821700000	11522400000
-0.43597	8210660000	14702300000	14094400000	12810300000	11558200000
-0.43109	8281490000	14719200000	14113500000	12785800000	11568000000
-0.4262	8378480000	14770100000	14116300000	12778100000	11584500000
-0.42131	8448410000	14801000000	14151300000	12744500000	11585300000
-0.41642	8531780000	14839800000	14135200000	12740000000	11559900000
-0.41153	8589610000	14885400000	14164400000	12696700000	11541700000
-0.40665	8654530000	14938800000	14138900000	12691800000	11540000000
-0.40176	8714130000	14942000000	14189500000	12646800000	11558300000
-0.39687	8765190000	14988800000	14174600000	12662400000	11572500000
-0.39198	8813580000	15014700000	14219900000	12643200000	11558000000
-0.3871	8858380000	15066900000	14228200000	12658000000	11573200000
-0.38221	8887510000	15066000000	14281300000	12656000000	11594000000
-0.37732	8912500000	15111300000	14300700000	12677800000	11643300000
-0.37243	8935590000	15147900000	14324100000	12655500000	11674900000
-0.36755	8953960000	15168200000	14342000000	12658600000	11661700000
-0.36266	8951230000	15232200000	14376400000	12660100000	11650100000
-0.35777	8966240000	15262600000	14384500000	12661000000	11624300000
-0.35288	8969720000	15311000000	14417900000	12652700000	11613500000
-0.348	8963580000	15360600000	14424400000	12639600000	11599600000
-0.34311	8954160000	15387600000	14459800000	12630300000	11578200000
-0.33822	8940970000	15421500000	14490600000	12605300000	11570700000
-0.33333	8933450000	15453600000	14536800000	12606200000	11541300000
-0.32845	8915090000	15458100000	14567000000	12580600000	11507200000
-0.32356	8912210000	15494300000	14616200000	12586900000	11501200000
-0.31867	8899680000	15481700000	14612900000	12575500000	11485200000
-0.31378	8901470000	15550500000	14649000000	12575700000	11506800000
-0.3089	8908990000	15548900000	14628500000	12570000000	11488800000
-0.30401	8929340000	15604000000	14673500000	12560900000	11486600000
-0.29912	8953110000	15641200000	14646000000	12569400000	11488100000
-0.29423	8971130000	15653100000	14702300000	12557500000	11510600000
-0.28935	9000200000	15677100000	14692000000	12558900000	11535600000
-0.28446	9015890000	15676400000	14743800000	12559500000	11518100000
-0.27957	9019470000	15715700000	14754400000	12554900000	11497900000
-0.27468	9028110000	15718900000	14793400000	12551600000	11469100000
-0.26979	9023690000	15744300000	14803100000	12544300000	11440400000
-0.26491	9021210000	15744700000	14822600000	12546100000	11457800000
-0.26002	9006340000	15763300000	14828500000	12556900000	11468600000
-0.25513	9010290000	15733200000	14837400000	12576300000	11496800000
-0.25024	8988930000	15763700000	14840500000	12587600000	11503500000
-0.24536	8986480000	15745300000	14854100000	12601700000	11488400000
-0.24047	8971190000	15745700000	14870700000	12607200000	11486600000
-0.23558	8961340000	15729300000	14863700000	12624900000	11472400000
-0.23069	8949390000	15714600000	14885400000	12614000000	11474100000
-0.22581	8957060000	15759100000	14883000000	12595100000	11435100000
-0.22092	8961990000	15717300000	14922900000	12583000000	11387600000
-0.21603	8971350000	15749700000	14926300000	12578000000	11361700000
-0.21114	8999410000	15697700000	14957000000	12556000000	11334600000
-0.20626	9017560000	15714400000	14966100000	12533900000	11333000000
-0.20137	9035620000	15669800000	14973300000	12513800000	11337100000
-0.19648	9061260000	15652500000	14967200000	12489300000	11323500000
-0.19159	9086460000	15613700000	14964400000	12487500000	11321700000
-0.18671	9129840000	15587000000	14946500000	12463500000	11300900000
-0.18182	9162200000	15560100000	14931100000	12441600000	11284000000
-0.17693	9203150000	15543300000	14906300000	12418900000	11252000000
-0.17204	9228210000	15542900000	14937400000	12399200000	11225200000
-0.16716	9255350000	15465800000	14831200000	12384700000	11202100000
-0.16227	9285350000	15421000000	14827600000	12380700000	11154400000
-0.15738	9308810000	15372000000	14790100000	12366400000	11113500000
-0.15249	9339740000	15334600000	14797500000	12366600000	11083600000
-0.14761	9348740000	15260800000	14772400000	12358200000	11042300000
-0.14272	9383070000	15251700000	14779900000	12358000000	11024600000
-0.13783	9388530000	15160500000	14727300000	12346800000	10966800000
-0.13294	9394870000	15162000000	14739100000	12341500000	10945300000
-0.12805	9397520000	15097300000	14689000000	12333400000	10911900000
-0.12317	9396870000	15102700000	14697900000	12335200000	10912600000
-0.11828	9396470000	15039000000	14648100000	12343400000	10922800000
-0.11339	9394220000	15023200000	14661100000	12343300000	10899600000
-0.1085	9378760000	14986800000	14628700000	12342200000	10885400000
-0.10362	9357660000	14953800000	14637500000	12328800000	10865800000
-0.09873	9319690000	14917900000	14607200000	12342700000	10855300000
-0.09384	9289860000	14875300000	14624600000	12329100000	10875200000
-0.08895	9242300000	14831500000	14596600000	12324800000	10866000000
-0.08407	9216370000	14795500000	14592400000	12273800000	10892400000
-0.07918	9174170000	14758500000	14570300000	12230200000	10837200000
-0.07429	9281600000	14715400000	14559300000	11916100000	10706200000
-0.0694	9034320000	14690000000	14543200000	12051500000	10757700000
-0.06452	8902460000	14656300000	14532000000	12128400000	10768300000
-0.05963	8822260000	14621300000	14544000000	12201300000	10827700000
-0.05474	8770810000	14600800000	14532200000	12240200000	10867900000
-0.04985	8745200000	14565400000	14551400000	12294800000	10867500000
-0.04497	8739400000	14544100000	14534800000	12328400000	10880000000
-0.04008	8745770000	14491200000	14537200000	12350300000	10871200000
-0.03519	8757860000	14488700000	14497000000	12357200000	10854500000
-0.0303	8781500000	14429800000	14501400000	12370800000	10834300000
-0.02542	8820860000	14429600000	14483900000	12382000000	10821300000
-0.02053	8873970000	14370600000	14490100000	12394600000	10821100000
-0.01564	8932110000	14349000000	14455600000	12398600000	10784300000
-0.01075	9011190000	14310700000	14473500000	12380700000	10780500000
-0.00587	9082670000	14284400000	14439900000	12369900000	10742300000
-0.000977517	9153120000	14260600000	14436200000	12350100000	10734400000
0.00391	9220680000	14229600000	14402200000	12322400000	10736000000
0.0088	9292700000	14205900000	14379800000	12278500000	10711700000
0.01369	9352940000	14180500000	14326100000	12248400000	10709100000
0.01857	9434800000	14158400000	14308200000	12194300000	10714000000
0.02346	9491290000	14126900000	14276500000	12139900000	10714700000
0.02835	9570620000	14119600000	14286700000	12059600000	10735300000
0.03324	9619160000	14092800000	14278400000	12000900000	10727000000
0.03812	9671630000	14091100000	14311900000	11921200000	10726700000
0.04301	9705660000	14077100000	14304700000	11859200000	10703500000
0.0479	9729630000	14067800000	14332600000	11770900000	10683600000
0.05279	9734200000	14045600000	14317600000	11665500000	10652600000
0.05767	9734640000	14060400000	14334700000	11553900000	10600400000
0.06256	9718590000	14039900000	14317600000	11444200000	10545400000
0.06745	9681870000	14054900000	14307100000	11344600000	10468200000
0.07234	9612470000	14032300000	14286100000	11271100000	10465900000
0.07722	9327070000	14072400000	14311200000	11582200000	10607000000
0.08211	9358990000	14065200000	14308400000	11563800000	10592500000
0.087	9376280000	14094200000	14320700000	11555200000	10624300000
0.09189	9348630000	14074800000	14316600000	11554600000	10634000000
0.09677	9357680000	14075200000	14330900000	11564700000	10633600000
0.10166	9328870000	14041700000	14334500000	11563700000	10664500000
0.10655	9330980000	14052100000	14332700000	11569800000	10677600000
0.11144	9321740000	14033200000	14328300000	11562900000	10716700000
0.11632	9310620000	14055500000	14311100000	11593300000	10724400000
0.12121	9330040000	14019000000	14289600000	11593000000	10741800000
0.1261	9335530000	14038800000	14253500000	11619700000	10766600000
0.13099	9372500000	14032500000	14245800000	11616000000	10758200000
0.13587	9413060000	14049500000	14227700000	11626600000	10766800000
0.14076	9449260000	14050000000	14233700000	11621600000	10766900000
0.14565	9495440000	14050500000	14216100000	11630700000	10779000000
0.15054	9544330000	14026500000	14211900000	11624000000	10799600000
0.15543	9605690000	14019000000	14170200000	11619300000	10774500000
0.16031	9668280000	14002900000	14166400000	11618600000	10785400000
0.1652	9724140000	13990800000	14126500000	11591900000	10803900000
0.17009	9788710000	13957600000	14130600000	11571100000	10827700000
0.17498	9846650000	13891400000	14062300000	11551500000	10858500000
0.17986	9905340000	13918800000	14124100000	11542200000	10858600000
0.18475	9948840000	13895000000	14095500000	11522600000	10849600000
0.18964	10016800000	13943600000	14113200000	11491900000	10871200000
0.19453	10041800000	13894200000	14079100000	11466700000	10899200000
0.19941	10098200000	13953500000	14096400000	11442200000	10941400000
0.2043	10130000000	13907900000	14067300000	11449300000	10947900000
0.20919	10184000000	13980200000	14090000000	11435900000	10975600000
0.21408	10207500000	13944900000	14073000000	11442200000	11004200000
0.21896	10238900000	13985400000	14097500000	11436500000	11038700000
0.22385	10254200000	13954800000	14088700000	11447700000	11079200000
0.22874	10292700000	13976400000	14110300000	11449900000	11124400000
0.23363	10317500000	13952700000	14107900000	11452200000	11170100000
0.23851	10362400000	13946700000	14111000000	11458700000	11197300000
0.2434	10387400000	13923600000	14101800000	11465300000	11210200000
0.24829	10414100000	13895500000	14114600000	11477800000	11246500000
0.25318	10431800000	13893000000	14110600000	11479200000	11272500000
0.25806	10460300000	13875000000	14120600000	11499100000	11322000000
0.26295	10492900000	13889700000	14145200000	11516300000	11344000000
0.26784	10545500000	13879500000	14145200000	11541200000	11385300000
0.27273	10567800000	13908400000	14166800000	11548900000	11407600000
0.27761	10634900000	13902900000	14168400000	11572300000	11419500000
0.2825	10677200000	13921400000	14184400000	11571000000	11449700000
0.28739	10747400000	13912300000	14190600000	11596100000	11472600000
0.29228	10801800000	13946400000	14196600000	11595100000	11473100000
0.29717	10843700000	13927600000	14191300000	11614900000	11494000000
0.30205	10894800000	13923200000	14168800000	11615100000	11492900000
0.30694	10929600000	13890800000	14170400000	11627400000	11525200000
0.31183	10961900000	13872300000	14175500000	11627000000	11548000000
0.31672	11005500000	13869200000	14180700000	11643200000	11561700000
0.3216	11026400000	13840300000	14180800000	11668100000	11585800000
0.32649	11064700000	13880400000	14186900000	11699800000	11584800000
0.33138	11090700000	13874200000	14197300000	11721500000	11610600000
0.33627	11120000000	13919300000	14186100000	11744300000	11631800000
0.34115	11142300000	13929000000	14219600000	11781800000	11652800000
0.34604	11167300000	13934500000	14206600000	11807500000	11673800000
0.35093	11178000000	13929900000	14242900000	11840500000	11672200000
0.35582	11195200000	13942700000	14226200000	11849900000	11706700000
0.3607	11200300000	13909600000	14259600000	11875500000	11746300000
0.36559	11179100000	13926200000	14240500000	11884300000	11791200000
0.37048	11179100000	13911000000	14273100000	11908600000	11848200000
0.37537	11168300000	13944000000	14240700000	11927500000	11867600000
0.38025	11177100000	13957300000	14261600000	11946000000	11902500000
0.38514	11161000000	13959400000	14210300000	11975600000	11915200000
0.39003	11137900000	13975500000	14216500000	11990500000	11955800000
0.39492	11095100000	13977500000	14186100000	12011700000	12004600000
0.3998	11073300000	13990200000	14185500000	12027200000	12058600000
0.40469	11058500000	13971600000	14155800000	12038300000	12115700000
0.40958	11060600000	13976200000	14141800000	12038200000	12166800000
0.41447	11047900000	13958100000	14123700000	12029900000	12195200000
0.41935	11060400000	13943000000	14088000000	12009900000	12221800000
0.42424	11074000000	13906800000	14046600000	11996500000	12256800000
0.42913	11096900000	13867000000	13997600000	11971800000	12308300000
0.43402	11078500000	13808700000	13944500000	11955800000	12338300000
0.43891	11075500000	13814200000	13889500000	11944300000	12348500000
0.44379	11052100000	13748600000	13821400000	11926000000	12372700000
0.44868	11051700000	13727400000	13736600000	11928300000	12367200000
0.45357	11032800000	13665600000	13684200000	11899600000	12363700000
0.45846	11032600000	13615100000	13621000000	11902100000	12349700000
0.46334	11032000000	13572900000	13566500000	11869600000	12343600000
0.46823	11027800000	13494300000	13510200000	11850500000	12335300000
0.47312	11033700000	13445700000	13447800000	11804800000	12301000000
0.47801	11027800000	13337000000	13382900000	11739100000	12268800000
0.48289	11036000000	13297800000	13296200000	11689000000	12208300000
0.48778	11049100000	13182300000	13201800000	11611300000	12149500000
0.49267	11046000000	13131900000	13087400000	11558100000	12085500000
0.49756	11033800000	13036800000	12964800000	11473200000	11998900000
0.50244	11019300000	12950300000	12861900000	11423900000	11927300000
0.50733	11009300000	12829800000	12735600000	11322000000	11830800000
0.51222	11001300000	12706100000	12642000000	11260400000	11724000000
0.51711	10991600000	12594700000	12519600000	11137500000	11605200000
0.52199	10986000000	12451800000	12409900000	11061700000	11456200000
0.52688	10966800000	12370600000	12300100000	10934200000	11309300000
0.53177	10957300000	12215300000	12191600000	10831400000	11150900000
0.53666	10937700000	12145700000	12063100000	10696100000	10971600000
0.54154	10942600000	11998800000	11975500000	10560600000	10795000000
0.54643	10942100000	11906200000	11842400000	10434700000	10601200000
0.55132	10964100000	11750000000	11745400000	10272300000	10422700000
0.55621	10972200000	11624900000	11598500000	10157500000	10228400000
0.56109	10998600000	11463700000	11498600000	9992670000	10035300000
0.56598	11014600000	11302000000	11351700000	9885030000	9828990000
0.57087	11057200000	11129100000	11258400000	9722580000	9638170000
0.57576	11052700000	10910800000	11135000000	9614510000	9448530000
0.58065	11043000000	10782200000	11025400000	9453340000	9269210000
0.58553	11042900000	10559400000	10900900000	9355660000	9072780000
0.59042	11048400000	10487600000	10787700000	9193960000	8908260000
0.59531	11041200000	10260300000	10670600000	9088430000	8724050000
0.6002	11064500000	10220400000	10555500000	8931030000	8557520000
0.60508	11067000000	10026500000	10466400000	8813290000	8398130000
0.60997	11102700000	9946410000	10334500000	8685240000	8253810000
0.61486	11127400000	9808350000	10257000000	8562800000	8123840000
0.61975	11153100000	9629880000	10135900000	8460840000	7978090000
0.62463	11160500000	9557310000	10046100000	8336800000	7855900000
0.62952	11171400000	9326660000	9953570000	8276700000	7742420000
0.63441	11183600000	9298570000	9881830000	8160920000	7648400000
0.6393	11177400000	9038780000	9803220000	8117780000	7575860000
0.64418	11174300000	9004230000	9695590000	8001440000	7502600000
0.64907	11177600000	8750330000	9631850000	7961240000	7437190000
0.65396	11203100000	8761910000	9537240000	7848560000	7384580000
0.65885	11224100000	8551980000	9493830000	7799220000	7334570000
0.66373	11215500000	8519400000	9405810000	7688100000	7302390000
0.66862	11222800000	8419220000	9353900000	7635900000	7252680000
0.67351	11219200000	8335180000	9277470000	7552370000	7239040000
0.6784	11233100000	8291780000	9235090000	7490360000	7218860000
0.68328	11243100000	8180030000	9188880000	7441350000	7190950000
0.68817	11246500000	8151130000	9126300000	7382640000	7194350000
0.69306	11251400000	8038280000	9090240000	7379000000	7194670000
0.69795	11261200000	8024560000	9007910000	7317330000	7214490000
0.70283	11295800000	7907990000	8998720000	7317890000	7227650000
0.70772	11315500000	7890290000	8933910000	7233740000	7237650000
0.71261	11341700000	7803370000	8936200000	7222640000	7253910000
0.7175	11353100000	7828090000	8883210000	7139640000	7273570000
0.72239	11342600000	7741530000	8920670000	7116610000	7306670000
0.72727	11351200000	7813900000	8885600000	7043550000	7336760000
0.73216	11382000000	7724360000	8926780000	7008120000	7357960000
0.73705	11403500000	7778310000	8907520000	6956350000	7385840000
0.74194	11440900000	7741400000	8931140000	6923150000	7408700000
0.74682	11464200000	7785300000	8926460000	6908190000	7447140000
0.75171	11517700000	7773180000	8931080000	6878600000	7485680000
0.7566	11554600000	7778520000	8943760000	6892220000	7523130000
0.76149	11602200000	7765950000	8942990000	6856230000	7571210000
0.76637	11600200000	7751730000	9002680000	6873360000	7604320000
0.77126	11646900000	7733000000	9009110000	6836960000	7655060000
0.77615	11671300000	7779820000	9099030000	6855250000	7695310000
0.78104	11722100000	7799840000	9140830000	6815800000	7737940000
0.78592	11741200000	7864370000	9234340000	6821210000	7789010000
0.79081	11796000000	7926940000	9298620000	6793520000	7823290000
0.7957	11819900000	8006600000	9403430000	6791350000	7863620000
0.80059	11853900000	8108230000	9461380000	6790630000	7899710000
0.80547	11865300000	8196340000	9556550000	6771560000	7935630000
0.81036	11857800000	8279840000	9640940000	6797560000	7979090000
0.81525	11866700000	8361220000	9722100000	6784800000	8008030000
0.82014	11868400000	8445490000	9811480000	6839790000	8039400000
0.82502	11880900000	8501980000	9901350000	6827360000	8075870000
0.82991	11887400000	8563250000	9986110000	6888320000	8115070000
0.8348	11889700000	8624410000	10087600000	6878970000	8169040000
0.83969	11888200000	8703070000	10194900000	6924040000	8199300000
0.84457	11888000000	8730240000	10312800000	6902620000	8249140000
0.84946	11890800000	8875030000	10435400000	6922590000	8281300000
0.85435	11879900000	8970710000	10556200000	6903380000	8322570000
0.85924	11862400000	9158890000	10694600000	6911050000	8362690000
0.86413	11863500000	9263180000	10820900000	6915700000	8398780000
0.86901	11837500000	9459610000	10984500000	6912130000	8444360000
0.8739	11856500000	9516170000	11103500000	6939110000	8501000000
0.87879	11841100000	9703570000	11265100000	6920010000	8546590000
0.88368	11857300000	9746160000	11394500000	6984780000	8597700000
0.88856	11866200000	9872130000	11519500000	6974270000	8641320000
0.89345	11879600000	9932970000	11651300000	7044660000	8698220000
0.89834	11910100000	10062800000	11787900000	7020560000	8743040000
0.90323	11931800000	10164000000	11933300000	7080000000	8796140000
0.90811	11960100000	10322600000	12052000000	7052050000	8853210000
0.913	11998100000	10436900000	12204600000	7075660000	8891290000
0.91789	12044200000	10617900000	12316100000	7058820000	8936290000
0.92278	12102200000	10769900000	12475500000	7068170000	8981620000
0.92766	12129000000	10906000000	12591100000	7082120000	9021540000
0.93255	12192900000	11122200000	12734600000	7082230000	9069530000
0.93744	12213800000	11169800000	12842900000	7122750000	9090900000
0.94233	12243000000	11408700000	12969600000	7107810000	9129850000
0.94721	12255800000	11421800000	13089900000	7165760000	9162760000
0.9521	12280900000	11641400000	13186100000	7143320000	9219670000
0.95699	12284500000	11718300000	13304700000	7214190000	9272310000
0.96188	12302800000	11856200000	13363300000	7196550000	9307550000
0.96676	12319600000	12047600000	13466100000	7258240000	9354240000
0.97165	12340800000	12132500000	13533000000	7244840000	9380340000
0.97654	12355800000	12320300000	13622400000	7287270000	9418970000
0.98143	12363700000	12406600000	13672300000	7296660000	9462700000
0.98631	12357900000	12585200000	13750200000	7323600000	9497840000
0.9912	12359500000	12681600000	13803100000	7361680000	9532450000
0.99609	12354800000	12922300000	13878300000	7375200000	9550500000
1.00098	12363000000	12943100000	13925800000	7437830000	9576870000
1.00587	12362500000	13210800000	13951700000	7453210000	9604220000
1.01075	12357400000	13182400000	13986900000	7532570000	9627800000
1.01564	12346400000	13434000000	13983300000	7551590000	9655970000
1.02053	12330700000	13396300000	13971800000	7630500000	9697230000
1.02542	12325000000	13618400000	13927500000	7634200000	9718190000
1.0303	12308000000	13603400000	13899000000	7725220000	9742670000
1.03519	12299100000	13703400000	13872900000	7730820000	9768540000
1.04008	12270400000	13770500000	13848300000	7807090000	9797610000
1.04497	12272400000	13854400000	13858000000	7819330000	9821620000
1.04985	12248500000	13943200000	13810700000	7872250000	9841430000
1.05474	12242600000	14013300000	13814600000	7895380000	9862210000
1.05963	12234300000	14143000000	13763400000	7924780000	9854950000
1.06452	12235000000	14123500000	13729200000	7982160000	9865880000
1.0694	12204200000	14331600000	13629000000	8001240000	9872550000
1.07429	12174200000	14185500000	13559300000	8065930000	9880060000
1.07918	12144800000	14398200000	13429800000	8057750000	9885950000
1.08407	12113400000	14286900000	13332400000	8116600000	9896140000
1.08895	12084000000	14386600000	13229700000	8092660000	9921490000
1.09384	12059000000	14325500000	13127000000	8151620000	9948990000
1.09873	12021400000	14388700000	13068100000	8140790000	9966130000
1.10362	12002500000	14359400000	12947300000	8188010000	9965870000
1.1085	11975000000	14458100000	12899600000	8187620000	9955740000
1.11339	11985700000	14446500000	12766000000	8222540000	9962430000
1.11828	11975200000	14554600000	12720500000	8238500000	9956410000
1.12317	11974500000	14474100000	12567800000	8265840000	9961380000
1.12805	11969900000	14516000000	12473000000	8306880000	9985510000
1.13294	11976700000	14452400000	12315100000	8308490000	9977920000
1.13783	11986000000	14383100000	12187300000	8361730000	9980540000
1.14272	11995100000	14364200000	12043500000	8351460000	9972010000
1.14761	12007700000	14256200000	11905000000	8408930000	9973150000
1.15249	12011300000	14246300000	11803200000	8399750000	9985230000
1.15738	12013200000	14182000000	11650400000	8443570000	10010400000
1.16227	12032100000	14112500000	11575400000	8439930000	10043100000
1.16716	12048100000	14129600000	11421500000	8460660000	10074600000
1.17204	12080400000	14051500000	11327200000	8464920000	10068200000
1.17693	12104300000	14048700000	11187500000	8493970000	10073700000
1.18182	12137000000	13972900000	11073500000	8519680000	10063000000
1.18671	12169000000	13844700000	10937700000	8544940000	10059100000
1.19159	12181000000	13840200000	10805200000	8564740000	10045100000
1.19648	12206300000	13651600000	10669500000	8575430000	10016500000
1.20137	12213200000	13575900000	10541400000	8603370000	9993310000
1.20626	12235600000	13377400000	10416900000	8595440000	9952680000
1.21114	12226300000	13296400000	10313500000	8635690000	9949850000
1.21603	12212700000	13172000000	10206900000	8613960000	9939350000
1.22092	12208500000	13100100000	10118600000	8642270000	9922620000
1.22581	12197300000	13005900000	10025000000	8625060000	9914000000
1.23069	12196500000	12917600000	9907430000	8641560000	9895910000
1.23558	12200800000	12844200000	9822760000	8629770000	9886350000
1.24047	12185300000	12734000000	9696570000	8643440000	9845190000
1.24536	12205300000	12661400000	9595600000	8662310000	9811960000
1.25024	12190700000	12470800000	9471700000	8665630000	9785840000
1.25513	12200500000	12309500000	9356160000	8703350000	9751540000
1.26002	12191400000	12163000000	9250570000	8696850000	9707800000
1.26491	12190100000	11963900000	9149840000	8744240000	9672950000
1.26979	12172500000	11888300000	9028530000	8740820000	9650700000
1.27468	12186500000	11707900000	8940020000	8771430000	9651170000
1.27957	12182800000	11612900000	8840420000	8756320000	9611180000
1.28446	12194900000	11502300000	8767450000	8780240000	9572250000
1.28935	12183400000	11361000000	8695800000	8771090000	9543380000
1.29423	12212100000	11313500000	8576660000	8785840000	9524600000
1.29912	12223200000	11098700000	8508990000	8795120000	9525020000
1.30401	12272600000	11018100000	8359710000	8792840000	9499530000
1.3089	12288800000	10866300000	8316440000	8827600000	9470790000
1.31378	12333700000	10714300000	8169780000	8828930000	9434150000
1.31867	12357400000	10548600000	8074800000	8888850000	9396850000
1.32356	12373500000	10513600000	7962050000	8893690000	9364490000
1.32845	12383200000	10289300000	7850990000	8957440000	9337490000
1.33333	12380100000	10280700000	7759690000	8948190000	9320970000
1.33822	12385000000	10043000000	7678280000	8980470000	9299870000
1.34311	12394000000	9945120000	7592880000	8969120000	9277470000
1.348	12384500000	9795830000	7499290000	8978140000	9266690000
1.35288	12375800000	9588360000	7441320000	8982700000	9259650000
1.35777	12356900000	9594680000	7338410000	8994770000	9275400000
1.36266	12326300000	9279830000	7303510000	9013740000	9264570000
1.36755	12317700000	9357970000	7211650000	9020940000	9244840000
1.37243	12300000000	9044660000	7177600000	9058020000	9235410000
1.37732	12309300000	9062930000	7079840000	9064980000	9227020000
1.38221	12294700000	8911280000	7008070000	9132590000	9220660000
1.3871	12272800000	8841170000	6952840000	9145130000	9197950000
1.39198	12257600000	8747820000	6838790000	9214300000	9186730000
1.39687	12240500000	8738170000	6839530000	9216520000	9164840000
1.40176	12219500000	8599940000	6738550000	9285050000	9144490000
1.40665	12210900000	8636090000	6731210000	9284680000	9140300000
1.41153	12196400000	8499030000	6674830000	9351730000	9146620000
1.41642	12225800000	8465510000	6657640000	9366220000	9132440000
1.42131	12224600000	8425350000	6630360000	9419680000	9105040000
1.4262	12242300000	8337150000	6597050000	9463710000	9076330000
1.43109	12247700000	8317800000	6582420000	9508420000	9038990000
1.43597	12276300000	8281520000	6501270000	9585080000	9027580000
1.44086	12295000000	8291280000	6501080000	9623070000	9003010000
1.44575	12316300000	8249950000	6405510000	9716830000	9000490000
1.45064	12327200000	8300210000	6454970000	9747410000	8982000000
1.45552	12334100000	8268260000	6375500000	9856570000	8963800000
1.46041	12327000000	8278200000	6464720000	9885330000	8958010000
1.4653	12314300000	8237430000	6390310000	9982930000	8932740000
1.47019	12280400000	8271320000	6479090000	9999630000	8919410000
1.47507	12305800000	8210130000	6462170000	10073600000	8894400000
1.47996	12311300000	8214490000	6500360000	10092500000	8879420000
1.48485	12331300000	8254160000	6494040000	10142300000	8855900000
1.48974	12336500000	8199410000	6493180000	10187700000	8843580000
1.49462	12330200000	8301670000	6542410000	10233000000	8834220000
1.49951	12326700000	8342570000	6524490000	10311800000	8830410000
1.5044	12303500000	8354510000	6601710000	10356700000	8826130000
1.50929	12314500000	8521900000	6574420000	10447900000	8822620000
1.51417	12316000000	8402130000	6688900000	10481400000	8834970000
1.51906	12310200000	8573860000	6660250000	10570900000	8846140000
1.52395	12290100000	8456770000	6798770000	10599000000	8857480000
1.52884	12274000000	8577140000	6789000000	10662100000	8859290000
1.53372	12260800000	8578180000	6919200000	10669800000	8870970000
1.53861	12264500000	8620170000	6958970000	10721300000	8887220000
1.5435	12257300000	8714140000	7054490000	10765000000	8916430000
1.54839	12261500000	8772210000	7153980000	10810700000	8962570000
1.55327	12261700000	8862210000	7224190000	10862300000	8982550000
1.55816	12279600000	8911960000	7339300000	10916000000	8997980000
1.56305	12278500000	8909190000	7383440000	11000800000	9016500000
1.56794	12274300000	9009330000	7504250000	11050400000	9054800000
1.57283	12276000000	9019480000	7513130000	11151600000	9082930000
1.57771	12289200000	9042570000	7622300000	11187400000	9110810000
1.5826	12289200000	9106390000	7623440000	11292200000	9175660000
1.58749	12289000000	9073150000	7752780000	11317100000	9245120000
1.59238	12268600000	9186790000	7770440000	11394500000	9314810000
1.59726	12252600000	9280920000	7904170000	11420500000	9371850000
1.60215	12245900000	9349300000	7974180000	11477400000	9409640000
1.60704	12251200000	9440720000	8096060000	11521400000	9469740000
1.61193	12247600000	9495010000	8209730000	11562000000	9523820000
1.61681	12247700000	9527020000	8309240000	11628400000	9599380000
1.6217	12259200000	9612870000	8420850000	11675900000	9649980000
1.62659	12289900000	9660250000	8454920000	11771700000	9708990000
1.63148	12288300000	9712190000	8546690000	11824200000	9778010000
1.63636	12314700000	9852350000	8543110000	11921200000	9842260000
1.64125	12292700000	9871510000	8684860000	11966200000	9921450000
1.64614	12302600000	10042300000	8693370000	12056800000	9988430000
1.65103	12284900000	10033700000	8891720000	12118200000	10069500000
1.65591	12307800000	10163300000	8894850000	12192100000	10133400000
1.6608	12308900000	10134400000	9139710000	12237400000	10197600000
1.66569	12297200000	10271100000	9202290000	12301800000	10241000000
1.67058	12297400000	10192200000	9411380000	12362400000	10297500000
1.67546	12309300000	10334300000	9486070000	12401700000	10352100000
1.68035	12316900000	10271900000	9603350000	12485900000	10401300000
1.68524	12310800000	10449300000	9676120000	12536800000	10439600000
1.69013	12320600000	10379500000	9738660000	12635700000	10478600000
1.69501	12333500000	10539800000	9840710000	12671500000	10520200000
1.6999	12362400000	10565900000	9880280000	12763200000	10537900000
1.70479	12362700000	10656000000	10022000000	12813400000	10595300000
1.70968	12372100000	10716100000	10044800000	12883900000	10626700000
1.71457	12380200000	10822900000	10240700000	12917300000	10668900000
1.71945	12411400000	10894700000	10273400000	12970900000	10695300000
1.72434	12394100000	10997200000	10482200000	12992300000	10729700000
1.72923	12407700000	11109500000	10530100000	13027700000	10778200000
1.73412	12393000000	11143700000	10666900000	13043300000	10765700000
1.739	12391100000	11359100000	10763700000	13066100000	10772000000
1.74389	12403300000	11178900000	10836900000	13098800000	10757000000
1.74878	12432600000	11551700000	10968600000	13123200000	10762300000
1.75367	12441500000	11199700000	11001700000	13185500000	10779800000
1.75855	12465300000	11633900000	11148300000	13215000000	10789500000
1.76344	12474000000	11457700000	11148600000	13294200000	10795600000
1.76833	12505200000	11789600000	11278300000	13325800000	10786800000
1.77322	12510200000	11797400000	11261600000	13402300000	10790400000
1.7781	12511400000	11913500000	11377700000	13438100000	10803800000
1.78299	12500200000	12127200000	11393300000	13485400000	10807100000
1.78788	12473400000	12032300000	11517500000	13522600000	10821100000
1.79277	12463000000	12317200000	11555800000	13567500000	10821500000
1.79765	12451600000	12140500000	11656200000	13635300000	10821800000
1.80254	12457800000	12314100000	11772900000	13658500000	10830300000
1.80743	12446900000	12166600000	11783200000	13731100000	10830800000
1.81232	12421300000	12381300000	11918600000	13781200000	10843000000
1.8172	12420900000	12258400000	11845900000	13851300000	10840600000
1.82209	12401300000	12513400000	11930600000	13901900000	10839900000
1.82698	12386100000	12538200000	11838600000	13965300000	10834700000
1.83187	12369000000	12632400000	11936400000	14002100000	10844700000
1.83675	12367100000	12871600000	11877300000	14044600000	10867700000
1.84164	12370500000	12783400000	11963100000	14091800000	10889900000
1.84653	12375200000	13054700000	11946700000	14117200000	10900900000
1.85142	12353700000	12901700000	12028700000	14155700000	10922300000
1.8563	12345200000	13048700000	12018600000	14166900000	10909300000
1.86119	12325300000	12941100000	12032500000	14218200000	10913500000
1.86608	12306700000	12885100000	12021700000	14231700000	10908600000
1.87097	12286500000	12901300000	11950400000	14302000000	10891300000
1.87586	12281900000	12782200000	11971700000	14308000000	10877000000
1.88074	12269400000	12880200000	11857400000	14376300000	10829900000
1.88563	12246000000	12879200000	11890200000	14386800000	10829800000
1.89052	12243000000	13036800000	11811200000	14426200000	10829500000
1.89541	12226700000	13032800000	11839200000	14444700000	10850900000
1.90029	12235300000	13182300000	11788400000	14471600000	10849900000
1.90518	12221900000	13118800000	11771600000	14502600000	10840800000
1.91007	12201400000	13274200000	11727900000	14520200000	10844000000
1.91496	12182900000	13069200000	11674300000	14566000000	10840500000
1.91984	12185300000	13223800000	11622300000	14594300000	10836500000
1.92473	12184100000	13040100000	11575300000	14651200000	10831000000
1.92962	12186200000	13068900000	11493600000	14650300000	10829200000
1.93451	12166200000	13089900000	11421400000	14711400000	10818700000
1.93939	12183500000	12978300000	11383600000	14708900000	10813200000
1.94428	12181700000	13045800000	11302700000	14772000000	10798400000
1.94917	12192300000	12965000000	11270000000	14770100000	10799800000
1.95406	12162800000	13083900000	11137000000	14809800000	10781400000
1.95894	12164600000	13008300000	11093600000	14835100000	10779100000
1.96383	12152500000	13183200000	10973100000	14850200000	10764100000
1.96872	12154600000	13027100000	10943300000	14895000000	10750600000
1.97361	12155600000	13060500000	10879100000	14876200000	10740400000
1.97849	12166400000	12896900000	10838900000	14919900000	10728200000
1.98338	12171900000	12829600000	10788300000	14896300000	10722800000
1.98827	12182300000	12602000000	10724800000	14941000000	10690500000
1.99316	12181200000	12556800000	10682100000	14898700000	10665700000
1.99804	12182000000	12409100000	10607400000	14946000000	10632200000
2.00293	12161800000	12440400000	10584000000	14898600000	10607500000
2.00782	12174300000	12409700000	10446100000	14935600000	10583200000
2.01271	12185500000	12467600000	10388300000	14900800000	10562900000
2.0176	12186200000	12493100000	10207400000	14925900000	10527200000
2.02248	12161500000	12469700000	10203200000	14892900000	10495800000
2.02737	12133300000	12404300000	10071400000	14895500000	10453700000
2.03226	12120700000	12178300000	10114000000	14884700000	10432800000
2.03715	12116400000	12142600000	10014300000	14840600000	10406800000
2.04203	12122800000	11853600000	10052600000	14866800000	10371800000
2.04692	12118200000	11911100000	9984120000	14805800000	10326700000
2.05181	12125400000	11675800000	9965310000	14842200000	10286200000
2.0567	12127600000	11799700000	9902930000	14773800000	10256600000
2.06158	12137200000	11684700000	9785080000	14800400000	10215300000
2.06647	12127500000	11746400000	9766200000	14746400000	10161900000
2.07136	12115200000	11726200000	9608820000	14763400000	10115600000
2.07625	12090900000	11667200000	9643420000	14699800000	10064500000
2.08113	12080100000	11654300000	9539010000	14714100000	10012700000
2.08602	12045400000	11393000000	9603040000	14691700000	9960450000
2.09091	12037700000	11474100000	9538960000	14706900000	9914400000
2.0958	11996900000	11187400000	9573300000	14692700000	9868990000
2.10068	11973300000	11267900000	9489070000	14676100000	9822790000
2.10557	11944300000	11119100000	9454870000	14696000000	9779050000
2.11046	11928200000	11027300000	9395600000	14654300000	9743730000
2.11535	11898400000	10907200000	9328080000	14679500000	9708210000
2.12023	11875500000	10706400000	9272960000	14619600000	9679400000
2.12512	11838800000	10776600000	9217860000	14633100000	9653670000
2.13001	11828900000	10409400000	9260780000	14586800000	9617580000
2.1349	11810400000	10670100000	9219640000	14593500000	9582330000
2.13978	11824800000	10333300000	9307790000	14559900000	9551530000
2.14467	11812000000	10540900000	9267690000	14563600000	9526690000
2.14956	11802300000	10242000000	9310500000	14545100000	9510380000
2.15445	11798300000	10482700000	9265650000	14564000000	9498760000
2.15934	11788700000	10108900000	9230140000	14593000000	9491070000
2.16422	11767900000	10301900000	9170180000	14597100000	9473230000
2.16911	11757000000	9983540000	9099460000	14670500000	9452250000
2.174	11761600000	10007100000	9100380000	14662300000	9437100000
2.17889	11761500000	9843330000	9063980000	14734300000	9428890000
2.18377	11759000000	9788030000	9110450000	14703000000	9416160000
2.18866	11752200000	9805970000	9119920000	14778300000	9420660000
2.19355	11751900000	9657590000	9153120000	14745100000	9417500000
2.19844	11747600000	9778250000	9155230000	14813900000	9423070000
2.20332	11723100000	9616940000	9191170000	14800300000	9420920000
2.20821	11702500000	9670740000	9178950000	14862100000	9405460000
2.2131	11693000000	9640120000	9203030000	14915300000	9398410000
2.21799	11669300000	9631150000	9176200000	14986200000	9399070000
2.22287	11660400000	9632330000	9150820000	15087700000	9390070000
2.22776	11622200000	9597130000	9160650000	15167700000	9368640000
2.23265	11589500000	9551660000	9128100000	15306100000	9362460000
2.23754	11563600000	9403210000	9167750000	15353000000	9334730000
2.24242	11557500000	9371130000	9125760000	15481300000	9328570000
2.24731	11516400000	9281880000	9177080000	15522600000	9316720000
2.2522	11492200000	9273490000	9178060000	15654100000	9328260000
2.25709	11465000000	9232510000	9224460000	15722500000	9330680000
2.26197	11453400000	9354270000	9219140000	15829400000	9330810000
2.26686	11426200000	9250030000	9254700000	15947400000	9326720000
2.27175	11418300000	9425550000	9223290000	16021200000	9313970000
2.27664	11408600000	9370840000	9303080000	16185000000	9303430000
2.28152	11426700000	9291500000	9265940000	16238900000	9298360000
2.28641	11413900000	9365110000	9299560000	16411800000	9289690000
2.2913	11421800000	9170230000	9270570000	16467300000	9279490000
2.29619	11393300000	9276050000	9282270000	16652400000	9279340000
2.30108	11396400000	9069190000	9320580000	16739300000	9278280000
2.30596	11393400000	9288260000	9310250000	16942100000	9287030000
2.31085	11397600000	9027410000	9342960000	17038900000	9272990000
2.31574	11404900000	9378080000	9304710000	17240000000	9269770000
2.32063	11435300000	9098450000	9364570000	17366200000	9271680000
2.32551	11435700000	9351530000	9392000000	17566100000	9281000000
2.3304	11445900000	9131210000	9448050000	17733900000	9290210000
2.33529	11458800000	9443200000	9504960000	17927300000	9318330000
2.34018	11473600000	9310870000	9551550000	18148100000	9331850000
2.34506	11489600000	9587030000	9575050000	18355000000	9364500000
2.34995	11493700000	9478760000	9586480000	18615300000	9397970000
2.35484	11511800000	9636680000	9580780000	18814400000	9440840000
2.35973	11507100000	9589480000	9580730000	19113400000	9482320000
2.36461	11508800000	9560950000	9620270000	19332800000	9509230000
2.3695	11488600000	9558590000	9583310000	19671800000	9550500000
2.37439	11486000000	9489380000	9657350000	19899400000	9578520000
2.37928	11481100000	9628300000	9613480000	20243100000	9632050000
2.38416	11484500000	9667770000	9718540000	20499200000	9676190000
2.38905	11488400000	9918990000	9718780000	20857400000	9745860000
2.39394	11487900000	9953440000	9793960000	21153500000	9795480000
2.39883	11499600000	10282700000	9786390000	21509700000	9874690000
2.40371	11509900000	10284300000	9799620000	21830400000	9948930000
2.4086	11516200000	10428100000	9815290000	22152100000	10024300000
2.41349	11523300000	10457400000	9779450000	22502700000	10100900000
2.41838	11527900000	10467600000	9831970000	22763500000	10168800000
2.42326	11569200000	10426800000	9814000000	23133000000	10263100000
2.42815	11587800000	10446100000	9883030000	23357200000	10347700000
2.43304	11606800000	10522600000	9904200000	23756500000	10431200000
2.43793	11619400000	10459300000	10028400000	23983100000	10500700000
2.44282	11616900000	10650000000	10043900000	24385000000	10585400000
2.4477	11639000000	10705600000	10166200000	24665600000	10653200000
2.45259	11670100000	10861700000	10162900000	25056500000	10745400000
2.45748	11704300000	10926300000	10232300000	25361900000	10820000000
2.46237	11746800000	11215900000	10187600000	25697300000	10918700000
2.46725	11784100000	11279900000	10280400000	26031900000	11012100000
2.47214	11817600000	11551000000	10263900000	26297300000	11097800000
2.47703	11843900000	11631100000	10342800000	26599600000	11188700000
2.48192	11896500000	11787300000	10344200000	26807500000	11268200000
2.4868	11904600000	11749700000	10416800000	27069100000	11338300000
2.49169	11944000000	11955500000	10448500000	27234400000	11410800000
2.49658	11939500000	11873500000	10465800000	27437700000	11482000000
2.50147	11948300000	12007100000	10509400000	27544400000	11541900000
2.50635	11956400000	12109300000	10479600000	27732700000	11606100000
2.51124	11966200000	12172000000	10566600000	27814400000	11650100000
2.51613	11982000000	12481500000	10544100000	27964700000	11716400000
2.52102	11996600000	12483900000	10642800000	28002100000	11743100000
2.5259	12004500000	13042500000	10639800000	28090100000	11788900000
2.53079	12019100000	12799300000	10752700000	28077900000	11821900000
2.53568	12049600000	13334800000	10748300000	28078300000	11843900000
2.54057	12091100000	12988400000	10840000000	28000800000	11898600000
2.54545	12125400000	13290300000	10841800000	27904700000	11945900000
2.55034	12134100000	13000900000	10852900000	27735500000	11981100000
2.55523	12168400000	13235000000	10842000000	27578600000	11993600000
2.56012	12173300000	13027500000	10839600000	27335800000	12004100000
2.565	12223100000	13233000000	10907200000	27114100000	12023600000
2.56989	12228600000	13223900000	10886400000	26836100000	12054200000
2.57478	12255000000	13497800000	10994500000	26584800000	12055200000
2.57967	12261400000	13519300000	10968900000	26298500000	12057300000
2.58456	12267900000	13726700000	11108900000	26001000000	12063400000
2.58944	12278200000	13729800000	11069800000	25711700000	12071300000
2.59433	12291100000	13735300000	11185700000	25409100000	12061100000
2.59922	12309100000	13911600000	11119400000	25047100000	12056000000
2.60411	12323700000	13669700000	11170200000	24683600000	12044400000
2.60899	12332900000	13843700000	11104500000	24253800000	12031200000
2.61388	12348000000	13582000000	11139000000	23856200000	12011700000
2.61877	12357500000	13766900000	11122100000	23399400000	11977000000
2.62366	12360800000	13604700000	11146500000	22968900000	11928700000
2.62854	12353100000	13853300000	11204400000	22525500000	11867200000
2.63343	12332400000	13746000000	11199500000	22069000000	11817300000
2.63832	12324700000	13938100000	11281300000	21686900000	11771700000
2.64321	12291600000	13973800000	11236500000	21253700000	11737100000
2.64809	12276200000	14050700000	11295200000	20888900000	11704300000
2.65298	12270200000	14050500000	11230800000	20496000000	11663400000
2.65787	12250900000	13968900000	11335000000	20139000000	11598100000
2.66276	12255300000	13945000000	11323700000	19741900000	11533500000
2.66764	12225600000	13850700000	11378900000	19398900000	11467900000
2.67253	12234100000	13894600000	11389900000	18988900000	11409100000
2.67742	12219700000	13856400000	11433700000	18630500000	11374200000
2.68231	12244300000	13840500000	11436900000	18237900000	11326700000
2.68719	12254700000	13929400000	11435000000	17899200000	11297500000
2.69208	12265600000	13854700000	11389800000	17551400000	11250900000
2.69697	12253600000	13887000000	11373700000	17239000000	11204500000
2.70186	12250700000	13887900000	11349800000	16975600000	11163900000
2.70674	12267300000	13799200000	11407300000	16666000000	11137200000
2.71163	12270300000	13909100000	11405800000	16444700000	11115900000
2.71652	12277000000	13781000000	11515300000	16171900000	11088000000
2.72141	12285500000	13955800000	11562400000	15992400000	11051700000
2.7263	12300900000	13864100000	11662400000	15718200000	11016900000
2.73118	12292400000	14025100000	11665700000	15559500000	10983600000
2.73607	12318500000	13998500000	11677400000	15288700000	10933200000
2.74096	12325500000	13961400000	11635300000	15113700000	10886800000
2.74585	12361600000	13888100000	11618600000	14826700000	10839600000
2.75073	12360700000	13780900000	11650000000	14667800000	10798700000
2.75562	12386900000	13731800000	11675200000	14422200000	10770400000
2.76051	12380100000	13677000000	11749700000	14271500000	10735900000
2.7654	12409000000	13693200000	11830100000	14094100000	10704500000
2.77028	12388400000	13610600000	11908400000	13909400000	10659200000
2.77517	12398800000	13848500000	12002500000	13770700000	10647700000
2.78006	12380200000	13758300000	12057000000	13542700000	10632200000
2.78495	12384800000	14121900000	12087300000	13458600000	10623500000
2.78983	12372300000	13961300000	12082700000	13191900000	10610400000
2.79472	12365700000	14273000000	12071000000	13098000000	10587200000
2.79961	12359200000	14110000000	12028700000	12803600000	10546000000
2.8045	12345500000	14298600000	12074000000	12704100000	10505400000
2.80938	12342900000	14094000000	12094500000	12424300000	10468100000
2.81427	12329800000	14235600000	12208400000	12343600000	10462800000
2.81916	12320800000	14056400000	12260300000	12075700000	10451900000
2.82405	12323500000	14243300000	12415300000	11950600000	10442700000
2.82893	12319000000	14061400000	12491700000	11720000000	10426300000
2.83382	12314700000	14109300000	12561800000	11576800000	10417800000
2.83871	12293100000	14161200000	12633500000	11377500000	10421000000
2.8436	12272000000	14217000000	12706900000	11198600000	10414700000
2.84848	12263900000	14276700000	12781900000	11030200000	10419900000
2.85337	12277400000	14340400000	12858600000	10806200000	10410700000
2.85826	12283000000	14408100000	12936800000	10664700000	10408200000
2.86315	12285200000	14479700000	13016700000	10435300000	10407100000
2.86804	12276400000	14555300000	13098200000	10322300000	10414800000
2.87292	12278800000	14634800000	13181400000	10106300000	10402400000
2.87781	12280800000	14718300000	13266200000	10027500000	10398100000
2.8827	12304800000	14805700000	13352500000	9827010000	10368900000
2.88759	12305300000	14897100000	13440600000	9725380000	10363000000
2.89247	12303100000	14992500000	13530200000	9574190000	10337400000
2.89736	12315600000	15091800000	13621500000	9448720000	10327000000
2.90225	12328100000	15195000000	13714400000	9330560000	10334500000
2.90714	12354200000	15302200000	13808900000	9159700000	10320700000
2.91202	12359300000	15413400000	13905000000	9047390000	10324700000
2.91691	12372900000	15528500000	14002800000	8847170000	10318100000
2.9218	12377000000	15647600000	14102200000	8739740000	10326700000
2.92669	12383800000	15770600000	14203200000	8528160000	10335700000
2.93157	12387700000	15897600000	14305900000	8395670000	10342700000
2.93646	12390800000	16028500000	14410200000	8267360000	10350900000
2.94135	12393000000	16163400000	14516100000	8143250000	10360300000
2.94624	12394400000	16302300000	14623600000	8023330000	10370900000
2.95112	12394900000	16445100000	14732800000	7907600000	10382600000
2.95601	12394700000	16591800000	14843500000	7796070000	10395600000
2.9609	12393600000	16742500000	14956000000	7688720000	10409800000
2.96579	12391600000	16897200000	15070000000	7585570000	10425100000
2.97067	12388900000	17055800000	15185600000	7486610000	10441700000
2.97556	12385300000	17218400000	15302900000	7391840000	10459400000
2.98045	12380800000	17384900000	15421800000	7301270000	10478300000
2.98534	12375600000	17555400000	15542400000	7214880000	10498500000
2.99022	12369500000	17729800000	15664500000	7132690000	10519800000
2.99511	12362500000	17908200000	15788300000	7054690000	10542300000
3	12354800000	18090500000	15913700000	6980890000	10566000000

## Sheet: Fig.5h
Bias	3Br	bias	C66 edge
-0.25	0.25506	-0.25	0.23608
-0.24902	0.25459	-0.24902	0.23566
-0.24804	0.25412	-0.24804	0.23524
-0.24706	0.25364	-0.24706	0.23481
-0.24609	0.25315	-0.24609	0.23439
-0.24511	0.25265	-0.24511	0.23395
-0.24413	0.25214	-0.24413	0.23352
-0.24315	0.25162	-0.24315	0.23308
-0.24217	0.2511	-0.24217	0.23263
-0.24119	0.25057	-0.24119	0.23218
-0.24022	0.25003	-0.24022	0.23173
-0.23924	0.24948	-0.23924	0.23128
-0.23826	0.24892	-0.23826	0.23082
-0.23728	0.24835	-0.23728	0.23035
-0.2363	0.24778	-0.2363	0.22989
-0.23532	0.24719	-0.23532	0.22942
-0.23434	0.2466	-0.23434	0.22894
-0.23337	0.246	-0.23337	0.22846
-0.23239	0.2454	-0.23239	0.22798
-0.23141	0.24478	-0.23141	0.2275
-0.23043	0.24415	-0.23043	0.22701
-0.22945	0.24347	-0.22945	0.22643
-0.22847	0.24285	-0.22847	0.22612
-0.2275	0.2424	-0.2275	0.22573
-0.22652	0.24187	-0.22652	0.22539
-0.22554	0.24117	-0.22554	0.22484
-0.22456	0.24044	-0.22456	0.2245
-0.22358	0.23966	-0.22358	0.22417
-0.2226	0.2389	-0.2226	0.22357
-0.22162	0.23806	-0.22162	0.22289
-0.22065	0.23736	-0.22065	0.22212
-0.21967	0.23671	-0.21967	0.22148
-0.21869	0.23606	-0.21869	0.22073
-0.21771	0.23535	-0.21771	0.22014
-0.21673	0.23459	-0.21673	0.21958
-0.21575	0.23393	-0.21575	0.219
-0.21477	0.23331	-0.21477	0.21838
-0.2138	0.23273	-0.2138	0.21747
-0.21282	0.23205	-0.21282	0.21653
-0.21184	0.23151	-0.21184	0.21568
-0.21086	0.23107	-0.21086	0.21502
-0.20988	0.23072	-0.20988	0.21415
-0.2089	0.23031	-0.2089	0.21336
-0.20793	0.22985	-0.20793	0.21275
-0.20695	0.22941	-0.20695	0.21218
-0.20597	0.2291	-0.20597	0.21146
-0.20499	0.2289	-0.20499	0.2108
-0.20401	0.22875	-0.20401	0.21048
-0.20303	0.22867	-0.20303	0.21026
-0.20205	0.22859	-0.20205	0.21005
-0.20108	0.22852	-0.20108	0.20965
-0.2001	0.22845	-0.2001	0.2094
-0.19912	0.22841	-0.19912	0.20902
-0.19814	0.22826	-0.19814	0.20864
-0.19716	0.22806	-0.19716	0.20787
-0.19618	0.22798	-0.19618	0.20724
-0.19521	0.22804	-0.19521	0.20696
-0.19423	0.22814	-0.19423	0.20693
-0.19325	0.22796	-0.19325	0.20677
-0.19227	0.22784	-0.19227	0.20648
-0.19129	0.22789	-0.19129	0.20629
-0.19031	0.22817	-0.19031	0.20625
-0.18933	0.22826	-0.18933	0.20644
-0.18836	0.22827	-0.18836	0.20628
-0.18738	0.22822	-0.18738	0.20609
-0.1864	0.22829	-0.1864	0.20606
-0.18542	0.22844	-0.18542	0.20622
-0.18444	0.22849	-0.18444	0.2063
-0.18346	0.2286	-0.18346	0.20626
-0.18249	0.22884	-0.18249	0.20653
-0.18151	0.22926	-0.18151	0.2069
-0.18053	0.22952	-0.18053	0.2071
-0.17955	0.22954	-0.17955	0.20705
-0.17857	0.22951	-0.17857	0.20728
-0.17759	0.22964	-0.17759	0.20757
-0.17661	0.22978	-0.17661	0.20778
-0.17564	0.22977	-0.17564	0.2077
-0.17466	0.22965	-0.17466	0.20739
-0.17368	0.22954	-0.17368	0.20737
-0.1727	0.22952	-0.1727	0.20757
-0.17172	0.22945	-0.17172	0.20791
-0.17074	0.22927	-0.17074	0.20813
-0.16977	0.22892	-0.16977	0.20821
-0.16879	0.22855	-0.16879	0.20804
-0.16781	0.22826	-0.16781	0.2079
-0.16683	0.2281	-0.16683	0.2078
-0.16585	0.2279	-0.16585	0.20776
-0.16487	0.22759	-0.16487	0.20766
-0.16389	0.22717	-0.16389	0.20732
-0.16292	0.22675	-0.16292	0.20693
-0.16194	0.22646	-0.16194	0.20668
-0.16096	0.22618	-0.16096	0.20655
-0.15998	0.22588	-0.15998	0.20617
-0.159	0.22554	-0.159	0.20586
-0.15802	0.22534	-0.15802	0.20567
-0.15705	0.22521	-0.15705	0.2059
-0.15607	0.22491	-0.15607	0.20601
-0.15509	0.2245	-0.15509	0.20585
-0.15411	0.22411	-0.15411	0.20555
-0.15313	0.22396	-0.15313	0.20538
-0.15215	0.22384	-0.15215	0.20535
-0.15117	0.22357	-0.15117	0.20533
-0.1502	0.22306	-0.1502	0.20538
-0.14922	0.22269	-0.14922	0.20525
-0.14824	0.22245	-0.14824	0.20505
-0.14726	0.22225	-0.14726	0.20475
-0.14628	0.22192	-0.14628	0.20452
-0.1453	0.22155	-0.1453	0.20448
-0.14432	0.22128	-0.14432	0.20451
-0.14335	0.22104	-0.14335	0.20456
-0.14237	0.22073	-0.14237	0.20425
-0.14139	0.22027	-0.14139	0.20393
-0.14041	0.21994	-0.14041	0.20384
-0.13943	0.21976	-0.13943	0.20397
-0.13845	0.21965	-0.13845	0.20408
-0.13748	0.2194	-0.13748	0.20421
-0.1365	0.21911	-0.1365	0.20437
-0.13552	0.21895	-0.13552	0.20443
-0.13454	0.2189	-0.13454	0.20441
-0.13356	0.2188	-0.13356	0.20444
-0.13258	0.2185	-0.13258	0.20465
-0.1316	0.21816	-0.1316	0.20486
-0.13063	0.21788	-0.13063	0.20507
-0.12965	0.21774	-0.12965	0.20517
-0.12867	0.21762	-0.12867	0.20534
-0.12769	0.21743	-0.12769	0.20552
-0.12671	0.2171	-0.12671	0.20575
-0.12573	0.2167	-0.12573	0.20572
-0.12476	0.21622	-0.12476	0.20561
-0.12378	0.21579	-0.12378	0.20565
-0.1228	0.21538	-0.1228	0.20582
-0.12182	0.21488	-0.12182	0.20592
-0.12084	0.21433	-0.12084	0.20575
-0.11986	0.21377	-0.11986	0.20549
-0.11888	0.21317	-0.11888	0.20531
-0.11791	0.21248	-0.11791	0.20538
-0.11693	0.21186	-0.11693	0.20546
-0.11595	0.21133	-0.11595	0.20531
-0.11497	0.21091	-0.11497	0.20486
-0.11399	0.21047	-0.11399	0.20442
-0.11301	0.20988	-0.11301	0.20416
-0.11204	0.20926	-0.11204	0.20407
-0.11106	0.20873	-0.11106	0.20405
-0.11008	0.20838	-0.11008	0.20391
-0.1091	0.20804	-0.1091	0.20368
-0.10812	0.20772	-0.10812	0.20348
-0.10714	0.20737	-0.10714	0.20332
-0.10616	0.20713	-0.10616	0.20315
-0.10519	0.20692	-0.10519	0.20299
-0.10421	0.20668	-0.10421	0.203
-0.10323	0.20647	-0.10323	0.20311
-0.10225	0.2063	-0.10225	0.20314
-0.10127	0.20606	-0.10127	0.20293
-0.10029	0.20573	-0.10029	0.20275
-0.09932	0.20545	-0.09932	0.2028
-0.09834	0.20522	-0.09834	0.20295
-0.09736	0.20501	-0.09736	0.20288
-0.09638	0.20469	-0.09638	0.20258
-0.0954	0.20423	-0.0954	0.20235
-0.09442	0.20383	-0.09442	0.20241
-0.09344	0.20355	-0.09344	0.20254
-0.09247	0.20321	-0.09247	0.20251
-0.09149	0.20287	-0.09149	0.20249
-0.09051	0.20255	-0.09051	0.20242
-0.08953	0.20224	-0.08953	0.20242
-0.08855	0.20183	-0.08855	0.2023
-0.08757	0.2013	-0.08757	0.20226
-0.08659	0.20079	-0.08659	0.20224
-0.08562	0.20047	-0.08562	0.20244
-0.08464	0.20024	-0.08464	0.20263
-0.08366	0.19994	-0.08366	0.20275
-0.08268	0.1996	-0.08268	0.20289
-0.0817	0.19934	-0.0817	0.20302
-0.08072	0.19908	-0.08072	0.20334
-0.07975	0.19871	-0.07975	0.20395
-0.07877	0.19829	-0.07877	0.20465
-0.07779	0.19798	-0.07779	0.20503
-0.07681	0.19769	-0.07681	0.20506
-0.07583	0.19734	-0.07583	0.20511
-0.07485	0.19679	-0.07485	0.20557
-0.07387	0.19624	-0.07387	0.20634
-0.0729	0.19587	-0.0729	0.20705
-0.07192	0.19553	-0.07192	0.20745
-0.07094	0.19511	-0.07094	0.20759
-0.06996	0.19456	-0.06996	0.20782
-0.06898	0.19404	-0.06898	0.20826
-0.068	0.19356	-0.068	0.20873
-0.06703	0.19307	-0.06703	0.20909
-0.06605	0.19254	-0.06605	0.20944
-0.06507	0.19202	-0.06507	0.20988
-0.06409	0.19154	-0.06409	0.21013
-0.06311	0.19104	-0.06311	0.21023
-0.06213	0.19052	-0.06213	0.21037
-0.06115	0.19013	-0.06115	0.21077
-0.06018	0.1898	-0.06018	0.21124
-0.0592	0.1894	-0.0592	0.2115
-0.05822	0.18891	-0.05822	0.21147
-0.05724	0.18834	-0.05724	0.21146
-0.05626	0.18798	-0.05626	0.2116
-0.05528	0.18768	-0.05528	0.21179
-0.05431	0.18729	-0.05431	0.21182
-0.05333	0.18678	-0.05333	0.21166
-0.05235	0.18629	-0.05235	0.21141
-0.05137	0.18585	-0.05137	0.21107
-0.05039	0.18537	-0.05039	0.2108
-0.04941	0.18479	-0.04941	0.21051
-0.04843	0.18422	-0.04843	0.21012
-0.04746	0.18379	-0.04746	0.20956
-0.04648	0.18341	-0.04648	0.20904
-0.0455	0.18292	-0.0455	0.20854
-0.04452	0.18239	-0.04452	0.2081
-0.04354	0.18197	-0.04354	0.20775
-0.04256	0.1816	-0.04256	0.20729
-0.04159	0.18125	-0.04159	0.20677
-0.04061	0.18093	-0.04061	0.20627
-0.03963	0.1807	-0.03963	0.2059
-0.03865	0.18056	-0.03865	0.2055
-0.03767	0.18045	-0.03767	0.2053
-0.03669	0.1804	-0.03669	0.20522
-0.03571	0.18044	-0.03571	0.20517
-0.03474	0.18064	-0.03474	0.20509
-0.03376	0.18088	-0.03376	0.20509
-0.03278	0.18108	-0.03278	0.20534
-0.0318	0.1814	-0.0318	0.20585
-0.03082	0.18188	-0.03082	0.20655
-0.02984	0.1825	-0.02984	0.20705
-0.02886	0.18307	-0.02886	0.20724
-0.02789	0.1836	-0.02789	0.20733
-0.02691	0.18407	-0.02691	0.20763
-0.02593	0.18446	-0.02593	0.20819
-0.02495	0.18488	-0.02495	0.20873
-0.02397	0.18523	-0.02397	0.20916
-0.02299	0.18549	-0.02299	0.20931
-0.02202	0.1856	-0.02202	0.20931
-0.02104	0.18558	-0.02104	0.20923
-0.02006	0.18549	-0.02006	0.20914
-0.01908	0.18538	-0.01908	0.20899
-0.0181	0.18517	-0.0181	0.20873
-0.01712	0.18488	-0.01712	0.20825
-0.01614	0.1845	-0.01614	0.20765
-0.01517	0.18408	-0.01517	0.20702
-0.01419	0.18358	-0.01419	0.20645
-0.01321	0.18305	-0.01321	0.20593
-0.01223	0.18258	-0.01223	0.20533
-0.01125	0.18226	-0.01125	0.20479
-0.01027	0.18191	-0.01027	0.20425
-0.0093	0.18142	-0.0093	0.20374
-0.00832	0.18093	-0.00832	0.20345
-0.00734	0.18057	-0.00734	0.20342
-0.00636	0.18042	-0.00636	0.20335
-0.00538	0.1803	-0.00538	0.2032
-0.0044	0.1802	-0.0044	0.2031
-0.00342	0.18018	-0.00342	0.20325
-0.00245	0.18039	-0.00245	0.20382
-0.00147	0.18071	-0.00147	0.20457
-0.000489235	0.18103	-0.000489235	0.20523
0.000489235	0.18147	0.000489235	0.20576
0.00147	0.18213	0.00147	0.20656
0.00245	0.1829	0.00245	0.20751
0.00342	0.18375	0.00342	0.20873
0.0044	0.18466	0.0044	0.21032
0.00538	0.18581	0.00538	0.21222
0.00636	0.18713	0.00636	0.21405
0.00734	0.18866	0.00734	0.21575
0.00832	0.19019	0.00832	0.2174
0.0093	0.19164	0.0093	0.21916
0.01027	0.19309	0.01027	0.22104
0.01125	0.19454	0.01125	0.22297
0.01223	0.19605	0.01223	0.22497
0.01321	0.19766	0.01321	0.22703
0.01419	0.19927	0.01419	0.22907
0.01517	0.20074	0.01517	0.231
0.01614	0.20218	0.01614	0.23283
0.01712	0.20364	0.01712	0.23476
0.0181	0.20498	0.0181	0.23687
0.01908	0.20618	0.01908	0.23878
0.02006	0.20729	0.02006	0.24041
0.02104	0.20845	0.02104	0.24186
0.02202	0.20968	0.02202	0.24345
0.02299	0.21075	0.02299	0.24517
0.02397	0.21157	0.02397	0.24679
0.02495	0.2123	0.02495	0.24818
0.02593	0.21309	0.02593	0.24936
0.02691	0.21385	0.02691	0.25057
0.02789	0.21442	0.02789	0.252
0.02886	0.21483	0.02886	0.25343
0.02984	0.2153	0.02984	0.25475
0.03082	0.21592	0.03082	0.25584
0.0318	0.21646	0.0318	0.25674
0.03278	0.2168	0.03278	0.25739
0.03376	0.21718	0.03376	0.25812
0.03474	0.21767	0.03474	0.25908
0.03571	0.21827	0.03571	0.26025
0.03669	0.21883	0.03669	0.26145
0.03767	0.2193	0.03767	0.26247
0.03865	0.21986	0.03865	0.26331
0.03963	0.22047	0.03963	0.26421
0.04061	0.22109	0.04061	0.26534
0.04159	0.2218	0.04159	0.26664
0.04256	0.22266	0.04256	0.26787
0.04354	0.22345	0.04354	0.26887
0.04452	0.22412	0.04452	0.26982
0.0455	0.22476	0.0455	0.27079
0.04648	0.22561	0.04648	0.27195
0.04746	0.22655	0.04746	0.27306
0.04843	0.22734	0.04843	0.27408
0.04941	0.22805	0.04941	0.27482
0.05039	0.22878	0.05039	0.27552
0.05137	0.22964	0.05137	0.27633
0.05235	0.23042	0.05235	0.27727
0.05333	0.23101	0.05333	0.27822
0.05431	0.23158	0.05431	0.2791
0.05528	0.23234	0.05528	0.27989
0.05626	0.23312	0.05626	0.28051
0.05724	0.2337	0.05724	0.28087
0.05822	0.23423	0.05822	0.28098
0.0592	0.23487	0.0592	0.28125
0.06018	0.23562	0.06018	0.28188
0.06115	0.23615	0.06115	0.28258
0.06213	0.23644	0.06213	0.28304
0.06311	0.23672	0.06311	0.28311
0.06409	0.2373	0.06409	0.28319
0.06507	0.23797	0.06507	0.28344
0.06605	0.23837	0.06605	0.28374
0.06703	0.23864	0.06703	0.28397
0.068	0.23898	0.068	0.28405
0.06898	0.23939	0.06898	0.28392
0.06996	0.23955	0.06996	0.28347
0.07094	0.23946	0.07094	0.28314
0.07192	0.23937	0.07192	0.28298
0.0729	0.23946	0.0729	0.28305
0.07387	0.23952	0.07387	0.28293
0.07485	0.23945	0.07485	0.28268
0.07583	0.23919	0.07583	0.2822
0.07681	0.23891	0.07681	0.28159
0.07779	0.23872	0.07779	0.28098
0.07877	0.23845	0.07877	0.28037
0.07975	0.23812	0.07975	0.27989
0.08072	0.23772	0.08072	0.27915
0.0817	0.23735	0.0817	0.27833
0.08268	0.23695	0.08268	0.27749
0.08366	0.23655	0.08366	0.27665
0.08464	0.23612	0.08464	0.27561
0.08562	0.23569	0.08562	0.27473
0.08659	0.2353	0.08659	0.27394
0.08757	0.23487	0.08757	0.2731
0.08855	0.23444	0.08855	0.27207
0.08953	0.2339	0.08953	0.27105
0.09051	0.23346	0.09051	0.27033
0.09149	0.23307	0.09149	0.26973
0.09247	0.23279	0.09247	0.26923
0.09344	0.23249	0.09344	0.26854
0.09442	0.23223	0.09442	0.26762
0.0954	0.23202	0.0954	0.26661
0.09638	0.23171	0.09638	0.26593
0.09736	0.23129	0.09736	0.26559
0.09834	0.2308	0.09834	0.26528
0.09932	0.23054	0.09932	0.26497
0.10029	0.23043	0.10029	0.2645
0.10127	0.23032	0.10127	0.264
0.10225	0.23002	0.10225	0.26325
0.10323	0.22981	0.10323	0.26283
0.10421	0.22971	0.10421	0.2627
0.10519	0.22958	0.10519	0.26266
0.10616	0.22943	0.10616	0.26245
0.10714	0.22929	0.10714	0.2622
0.10812	0.22938	0.10812	0.2622
0.1091	0.22952	0.1091	0.26235
0.11008	0.22966	0.11008	0.26261
0.11106	0.22979	0.11106	0.26284
0.11204	0.23017	0.11204	0.26307
0.11301	0.2307	0.11301	0.26311
0.11399	0.23115	0.11399	0.26341
0.11497	0.23153	0.11497	0.26388
0.11595	0.23206	0.11595	0.26457
0.11693	0.23286	0.11693	0.26524
0.11791	0.23357	0.11791	0.26589
0.11888	0.23414	0.11888	0.26642
0.11986	0.23469	0.11986	0.26675
0.12084	0.23547	0.12084	0.26722
0.12182	0.23616	0.12182	0.26773
0.1228	0.23663	0.1228	0.26849
0.12378	0.23703	0.12378	0.2692
0.12476	0.23771	0.12476	0.26996
0.12573	0.23859	0.12573	0.27042
0.12671	0.23913	0.12671	0.27095
0.12769	0.23946	0.12769	0.27148
0.12867	0.23982	0.12867	0.27198
0.12965	0.24047	0.12965	0.27237
0.13063	0.24097	0.13063	0.27251
0.1316	0.2412	0.1316	0.27292
0.13258	0.24135	0.13258	0.27339
0.13356	0.24174	0.13356	0.27397
0.13454	0.24218	0.13454	0.2742
0.13552	0.24233	0.13552	0.27431
0.1365	0.24242	0.1365	0.27442
0.13748	0.24271	0.13748	0.27497
0.13845	0.24328	0.13845	0.27573
0.13943	0.24364	0.13943	0.27636
0.14041	0.24376	0.14041	0.27671
0.14139	0.2439	0.14139	0.27687
0.14237	0.24419	0.14237	0.27739
0.14335	0.24458	0.14335	0.2781
0.14432	0.24475	0.14432	0.27896
0.1453	0.24479	0.1453	0.2796
0.14628	0.24502	0.14628	0.28022
0.14726	0.24552	0.14726	0.28078
0.14824	0.24579	0.14824	0.28141
0.14922	0.24575	0.14922	0.28208
0.1502	0.24583	0.1502	0.28284
0.15117	0.24621	0.15117	0.28352
0.15215	0.24663	0.15215	0.28403
0.15313	0.24672	0.15313	0.28462
0.15411	0.24676	0.15411	0.28522
0.15509	0.24691	0.15509	0.28601
0.15607	0.24739	0.15607	0.28697
0.15705	0.2477	0.15705	0.28795
0.15802	0.24794	0.15802	0.28855
0.159	0.24819	0.159	0.28912
0.15998	0.24862	0.15998	0.28993
0.16096	0.24905	0.16096	0.29084
0.16194	0.24941	0.16194	0.29171
0.16292	0.24986	0.16292	0.29231
0.16389	0.25038	0.16389	0.29316
0.16487	0.25096	0.16487	0.29412
0.16585	0.25138	0.16585	0.29533
0.16683	0.25184	0.16683	0.29625
0.16781	0.25229	0.16781	0.29698
0.16879	0.2529	0.16879	0.29756
0.16977	0.2536	0.16977	0.2985
0.17074	0.25424	0.17074	0.2998
0.17172	0.25483	0.17172	0.30088
0.1727	0.25537	0.1727	0.30173
0.17368	0.25585	0.17368	0.3024
0.17466	0.25627	0.17466	0.30351
0.17564	0.25681	0.17564	0.30461
0.17661	0.2573	0.17661	0.3056
0.17759	0.25783	0.17759	0.30627
0.17857	0.25827	0.17857	0.30712
0.17955	0.25877	0.17955	0.30788
0.18053	0.25911	0.18053	0.30843
0.18151	0.25935	0.18151	0.30901
0.18249	0.25975	0.18249	0.3097
0.18346	0.26025	0.18346	0.31058
0.18444	0.26087	0.18444	0.3112
0.18542	0.26143	0.18542	0.31208
0.1864	0.26198	0.1864	0.31286
0.18738	0.26245	0.18738	0.31365
0.18836	0.26307	0.18836	0.31434
0.18933	0.26388	0.18933	0.31511
0.19031	0.26447	0.19031	0.31568
0.19129	0.26504	0.19129	0.31629
0.19227	0.26553	0.19227	0.31714
0.19325	0.26633	0.19325	0.31826
0.19423	0.26712	0.19423	0.31942
0.19521	0.26798	0.19521	0.32047
0.19618	0.26853	0.19618	0.3214
0.19716	0.2692	0.19716	0.32219
0.19814	0.27002	0.19814	0.32313
0.19912	0.2708	0.19912	0.32422
0.2001	0.27129	0.2001	0.3252
0.20108	0.27173	0.20108	0.32629
0.20205	0.27262	0.20205	0.3273
0.20303	0.27377	0.20303	0.32828
0.20401	0.27485	0.20401	0.32902
0.20499	0.27545	0.20499	0.32986
0.20597	0.27612	0.20597	0.33088
0.20695	0.2772	0.20695	0.33198
0.20793	0.27867	0.20793	0.33314
0.2089	0.27984	0.2089	0.33434
0.20988	0.28052	0.20988	0.33586
0.21086	0.2813	0.21086	0.33751
0.21184	0.28257	0.21184	0.33935
0.21282	0.2841	0.21282	0.34095
0.2138	0.28542	0.2138	0.34275
0.21477	0.28672	0.21477	0.34465
0.21575	0.28816	0.21575	0.34701
0.21673	0.28999	0.21673	0.34934
0.21771	0.29163	0.21771	0.35136
0.21869	0.29287	0.21869	0.35305
0.21967	0.29402	0.21967	0.3546
0.22065	0.29563	0.22065	0.35646
0.22162	0.29756	0.22162	0.35819
0.2226	0.29912	0.2226	0.36018
0.22358	0.3004	0.22358	0.36206
0.22456	0.30178	0.22456	0.36436
0.22554	0.30368	0.22554	0.36639
0.22652	0.30557	0.22652	0.36849
0.2275	0.30704	0.2275	0.37074
0.22847	0.30847	0.22847	0.37303
0.22945	0.31003	0.22945	0.37525
0.23043	0.31188	0.23043	0.37755
0.23141	0.31354	0.23141	0.37987
0.23239	0.31521	0.23239	0.38221
0.23337	0.31688	0.23337	0.38459
0.23434	0.31857	0.23434	0.38698
0.23532	0.32027	0.23532	0.38941
0.2363	0.32197	0.2363	0.39186
0.23728	0.32369	0.23728	0.39434
0.23826	0.32541	0.23826	0.39684
0.23924	0.32714	0.23924	0.39937
0.24022	0.32889	0.24022	0.40193
0.24119	0.33064	0.24119	0.40451
0.24217	0.3324	0.24217	0.40712
0.24315	0.33417	0.24315	0.40975
0.24413	0.33595	0.24413	0.41242
0.24511	0.33774	0.24511	0.4151
0.24609	0.33954	0.24609	0.41782
0.24706	0.34134	0.24706	0.42056
0.24804	0.34316	0.24804	0.42332
0.24902	0.34498	0.24902	0.42611
0.25	0.34682	0.25	0.42893

## Sheet: Fig.6a
bias	Ag(111)	inner site	edge site
-0.99804	0.0027	0.00648	0.00666
-0.99022	0.00265	0.00643	0.00666
-0.98239	0.00261	0.00646	0.00667
-0.97456	0.00257	0.00642	0.00666
-0.96673	0.00252	0.00643	0.00667
-0.9589	0.00249	0.00641	0.00665
-0.95108	0.00245	0.00641	0.00662
-0.94325	0.00243	0.00641	0.00659
-0.93542	0.00242	0.00638	0.00661
-0.92759	0.00238	0.00639	0.00661
-0.91977	0.00234	0.00635	0.00664
-0.91194	0.00231	0.00639	0.00666
-0.90411	0.0023	0.00644	0.00666
-0.89628	0.00229	0.00646	0.00667
-0.88845	0.0023	0.00652	0.00672
-0.88063	0.00234	0.00659	0.00671
-0.8728	0.00239	0.00663	0.00679
-0.86497	0.00241	0.00665	0.00684
-0.85714	0.00242	0.00668	0.00688
-0.84932	0.00245	0.00671	0.0069
-0.84149	0.00247	0.00677	0.00693
-0.83366	0.00251	0.00684	0.00702
-0.82583	0.00253	0.00687	0.00705
-0.818	0.00255	0.00689	0.00709
-0.81018	0.00258	0.00695	0.00713
-0.80235	0.00263	0.00694	0.00715
-0.79452	0.00266	0.00696	0.00721
-0.78669	0.00268	0.00696	0.0072
-0.77886	0.00269	0.00694	0.00723
-0.77104	0.0027	0.00695	0.00724
-0.76321	0.00273	0.00698	0.00728
-0.75538	0.00276	0.007	0.00732
-0.74755	0.0028	0.00701	0.00736
-0.73973	0.00282	0.00701	0.00738
-0.7319	0.00285	0.00702	0.00742
-0.72407	0.00288	0.00701	0.00743
-0.71624	0.00291	0.007	0.00749
-0.70841	0.00293	0.00698	0.00747
-0.70059	0.00293	0.00697	0.00742
-0.69276	0.00294	0.00696	0.00741
-0.68493	0.00295	0.00697	0.0074
-0.6771	0.00295	0.00694	0.00734
-0.66928	0.00295	0.00687	0.00728
-0.66145	0.00295	0.00685	0.00722
-0.65362	0.00295	0.0068	0.00713
-0.64579	0.00292	0.00671	0.00705
-0.63796	0.0029	0.00668	0.007
-0.63014	0.00286	0.00659	0.00689
-0.62231	0.00282	0.00655	0.00683
-0.61448	0.00278	0.00649	0.00673
-0.60665	0.00273	0.00642	0.00667
-0.59883	0.00266	0.00631	0.00662
-0.591	0.00258	0.00624	0.00656
-0.58317	0.00251	0.00618	0.0065
-0.57534	0.00244	0.00611	0.00643
-0.56751	0.00236	0.00604	0.00633
-0.55969	0.00227	0.00597	0.00622
-0.55186	0.00216	0.00586	0.00611
-0.54403	0.00206	0.00579	0.00599
-0.5362	0.00194	0.00569	0.00585
-0.52838	0.00183	0.0056	0.00572
-0.52055	0.00172	0.0055	0.00559
-0.51272	0.00165	0.00542	0.0055
-0.50489	0.00157	0.00535	0.00539
-0.49706	0.0015	0.00526	0.00534
-0.48924	0.00143	0.0052	0.00532
-0.48141	0.00139	0.00516	0.00528
-0.47358	0.00134	0.00514	0.00527
-0.46575	0.00132	0.00514	0.00524
-0.45793	0.00131	0.00514	0.00527
-0.4501	0.0013	0.00512	0.00533
-0.44227	0.00129	0.00515	0.00542
-0.43444	0.0013	0.00518	0.0055
-0.42661	0.0013	0.00522	0.00559
-0.41879	0.0013	0.00528	0.00564
-0.41096	0.0013	0.0053	0.00568
-0.40313	0.0013	0.00533	0.00571
-0.3953	0.00128	0.00536	0.00576
-0.38748	0.00128	0.00542	0.00574
-0.37965	0.00127	0.00546	0.00573
-0.37182	0.00128	0.00553	0.00576
-0.36399	0.0013	0.00563	0.00576
-0.35616	0.00132	0.00569	0.00576
-0.34834	0.00134	0.00576	0.00579
-0.34051	0.00135	0.00585	0.00583
-0.33268	0.00139	0.00592	0.00586
-0.32485	0.00143	0.006	0.00588
-0.31703	0.00149	0.00608	0.00594
-0.3092	0.00155	0.00616	0.006
-0.30137	0.00161	0.00626	0.0061
-0.29354	0.00168	0.00635	0.0062
-0.28571	0.00176	0.00649	0.00631
-0.27789	0.00185	0.00662	0.00644
-0.27006	0.00192	0.00675	0.00658
-0.26223	0.00202	0.00688	0.00673
-0.2544	0.00211	0.00698	0.00687
-0.24658	0.0022	0.0071	0.007
-0.23875	0.0023	0.00722	0.00713
-0.23092	0.0024	0.00734	0.00724
-0.22309	0.00251	0.00748	0.00737
-0.21526	0.00263	0.00763	0.00749
-0.20744	0.00275	0.00778	0.00764
-0.19961	0.0029	0.00794	0.00782
-0.19178	0.00305	0.00813	0.00803
-0.18395	0.0032	0.00827	0.0082
-0.17613	0.00333	0.00838	0.00836
-0.1683	0.00345	0.00846	0.00847
-0.16047	0.00353	0.00852	0.00854
-0.15264	0.00358	0.00853	0.00855
-0.14481	0.00362	0.00852	0.00853
-0.13699	0.00361	0.00845	0.00849
-0.12916	0.00357	0.00836	0.00841
-0.12133	0.00351	0.00822	0.00832
-0.1135	0.00344	0.00807	0.00817
-0.10568	0.00335	0.00791	0.00801
-0.09785	0.00327	0.00777	0.00784
-0.09002	0.00319	0.00764	0.00769
-0.08219	0.00311	0.00754	0.00756
-0.07436	0.00311	0.00752	0.00754
-0.06654	0.00313	0.00748	0.00748
-0.05871	0.00316	0.00746	0.00744
-0.05088	0.00323	0.00749	0.00744
-0.04305	0.00332	0.00754	0.00749
-0.03523	0.00341	0.0076	0.00754
-0.0274	0.0035	0.00764	0.00762
-0.01957	0.00357	0.00771	0.00768
-0.01174	0.00365	0.00776	0.00773
-0.00391	0.00371	0.00781	0.00779
0.00391	0.00378	0.00787	0.00783
0.01174	0.00384	0.00793	0.00793
0.01957	0.00388	0.00799	0.00801
0.0274	0.00393	0.00808	0.00811
0.03523	0.00397	0.00818	0.0082
0.04305	0.004	0.00829	0.00831
0.05088	0.00404	0.00841	0.00842
0.05871	0.00408	0.00851	0.00855
0.06654	0.00413	0.00862	0.00867
0.07436	0.00418	0.00872	0.00881
0.08219	0.00425	0.0088	0.00892
0.09002	0.00425	0.00875	0.00889
0.09785	0.00426	0.00871	0.00883
0.10568	0.00425	0.00864	0.00876
0.1135	0.00422	0.00854	0.00866
0.12133	0.00419	0.00842	0.00854
0.12916	0.00414	0.0083	0.0084
0.13699	0.00409	0.00817	0.00825
0.14481	0.00406	0.00806	0.00808
0.15264	0.00403	0.00793	0.00795
0.16047	0.004	0.00784	0.00782
0.1683	0.00399	0.00773	0.00773
0.17613	0.00398	0.00767	0.00768
0.18395	0.00398	0.00765	0.00766
0.19178	0.004	0.00766	0.00766
0.19961	0.00403	0.00769	0.0077
0.20744	0.00407	0.00772	0.00777
0.21526	0.00413	0.0078	0.00787
0.22309	0.00419	0.00791	0.00798
0.23092	0.00425	0.00803	0.00814
0.23875	0.0043	0.00814	0.00826
0.24658	0.00435	0.0082	0.00839
0.2544	0.00439	0.00828	0.00849
0.26223	0.00442	0.00832	0.00859
0.27006	0.00444	0.00838	0.00866
0.27789	0.00445	0.00841	0.00872
0.28571	0.00445	0.00844	0.00874
0.29354	0.00445	0.00843	0.00878
0.30137	0.00444	0.00844	0.00881
0.3092	0.00442	0.00841	0.00885
0.31703	0.0044	0.00842	0.00885
0.32485	0.00438	0.0084	0.00885
0.33268	0.00437	0.0084	0.00885
0.34051	0.00437	0.00842	0.00885
0.34834	0.00438	0.00844	0.00886
0.35616	0.0044	0.00844	0.0089
0.36399	0.00442	0.00849	0.00895
0.37182	0.00445	0.00854	0.009
0.37965	0.00449	0.00856	0.00908
0.38748	0.00453	0.00858	0.00915
0.3953	0.00456	0.00859	0.00923
0.40313	0.00458	0.00857	0.00929
0.41096	0.0046	0.00857	0.00935
0.41879	0.00461	0.00853	0.00938
0.42661	0.00461	0.00852	0.0094
0.43444	0.0046	0.00849	0.00942
0.44227	0.00458	0.00844	0.00943
0.4501	0.00456	0.00838	0.00947
0.45793	0.00452	0.00832	0.00948
0.46575	0.00449	0.00826	0.00948
0.47358	0.00445	0.00822	0.00949
0.48141	0.00442	0.00816	0.00946
0.48924	0.0044	0.00812	0.00945
0.49706	0.00437	0.0081	0.00946
0.50489	0.00436	0.00807	0.00949
0.51272	0.00434	0.00806	0.00954
0.52055	0.00433	0.0081	0.0096
0.52838	0.00434	0.00814	0.00967
0.5362	0.00434	0.0082	0.00978
0.54403	0.00434	0.00828	0.00988
0.55186	0.00434	0.00838	0.00997
0.55969	0.00435	0.00847	0.01008
0.56751	0.00434	0.00858	0.01019
0.57534	0.00434	0.00867	0.01029
0.58317	0.00433	0.00879	0.01038
0.591	0.00434	0.00887	0.0105
0.59883	0.00435	0.00894	0.01059
0.60665	0.00435	0.009	0.01066
0.61448	0.00435	0.00905	0.01074
0.62231	0.00436	0.0091	0.01084
0.63014	0.00437	0.00915	0.01092
0.63796	0.00436	0.0092	0.01095
0.64579	0.00435	0.00923	0.01103
0.65362	0.00433	0.00924	0.01109
0.66145	0.00433	0.00922	0.01116
0.66928	0.00431	0.00923	0.01121
0.6771	0.00429	0.00923	0.01124
0.68493	0.00427	0.00925	0.01127
0.69276	0.00424	0.00926	0.01129
0.70059	0.00421	0.00924	0.01129
0.70841	0.00418	0.00925	0.01129
0.71624	0.00415	0.00925	0.01132
0.72407	0.00411	0.00925	0.01129
0.7319	0.00407	0.00927	0.01126
0.73973	0.00405	0.00928	0.01123
0.74755	0.00404	0.00925	0.0112
0.75538	0.004	0.00927	0.01114
0.76321	0.00398	0.0093	0.01108
0.77104	0.00396	0.00934	0.01107
0.77886	0.00394	0.0094	0.01103
0.78669	0.00391	0.00948	0.01098
0.79452	0.00388	0.0095	0.01094
0.80235	0.00386	0.00952	0.0109
0.81018	0.00384	0.00955	0.01086
0.818	0.00383	0.00961	0.01084
0.82583	0.00381	0.00965	0.01083
0.83366	0.0038	0.0097	0.01079
0.84149	0.00378	0.00973	0.01076
0.84932	0.00376	0.00977	0.01077
0.85714	0.00375	0.0098	0.01077
0.86497	0.00375	0.00986	0.0108
0.8728	0.00375	0.00993	0.01079
0.88063	0.00376	0.00996	0.0108
0.88845	0.00376	0.01001	0.01085
0.89628	0.00377	0.01006	0.01089
0.90411	0.00379	0.0101	0.01092
0.91194	0.00379	0.01018	0.01097
0.91977	0.0038	0.01027	0.01101
0.92759	0.0038	0.01036	0.01106
0.93542	0.00381	0.01046	0.01111
0.94325	0.00382	0.01052	0.01115
0.95108	0.00383	0.01057	0.01118
0.9589	0.00383	0.01069	0.01123
0.96673	0.00384	0.01077	0.01125
0.97456	0.00384	0.01089	0.0113
0.98239	0.00384	0.01095	0.0113
0.99022	0.00385	0.01104	0.01129
0.99804	0.00386	0.01113	0.01131
1.00587	0.00388	0.0112	0.01132
1.0137	0.00389	0.01129	0.01129
1.02153	0.00393	0.01137	0.01129
1.02935	0.00396	0.01147	0.01127
1.03718	0.00398	0.01156	0.01132
1.04501	0.004	0.01171	0.01134
1.05284	0.00403	0.01184	0.01135
1.06067	0.00406	0.01198	0.01137
1.06849	0.00408	0.01216	0.01141
1.07632	0.00409	0.01234	0.01141
1.08415	0.0041	0.01251	0.01147
1.09198	0.0041	0.01266	0.01149
1.0998	0.0041	0.0128	0.01152
1.10763	0.00409	0.01299	0.01155
1.11546	0.00408	0.01318	0.01162
1.12329	0.00407	0.01332	0.01163
1.13112	0.00406	0.01351	0.01168
1.13894	0.00406	0.01369	0.01173
1.14677	0.00405	0.01389	0.01179
1.1546	0.00405	0.01408	0.01186
1.16243	0.00404	0.01428	0.01191
1.17025	0.00404	0.01453	0.01197
1.17808	0.00404	0.01476	0.01208
1.18591	0.00403	0.01503	0.01216
1.19374	0.00403	0.01532	0.01227
1.20157	0.00402	0.01563	0.01235
1.20939	0.00402	0.01594	0.01247
1.21722	0.00401	0.01631	0.01259
1.22505	0.00399	0.0167	0.01271
1.23288	0.00397	0.01711	0.01284
1.2407	0.00396	0.01755	0.013
1.24853	0.00395	0.01801	0.01312
1.25636	0.00394	0.01848	0.01329
1.26419	0.00393	0.01898	0.01343
1.27202	0.00393	0.01954	0.01359
1.27984	0.00394	0.02012	0.01372
1.28767	0.00394	0.02072	0.01387
1.2955	0.00395	0.02137	0.01402
1.30333	0.00395	0.02204	0.01416
1.31115	0.00396	0.02274	0.01432
1.31898	0.00397	0.02346	0.01449
1.32681	0.00398	0.02421	0.0147
1.33464	0.00398	0.02495	0.01488
1.34247	0.00399	0.02568	0.01501
1.35029	0.004	0.02641	0.01517
1.35812	0.00402	0.02711	0.01533
1.36595	0.00403	0.02781	0.01551
1.37378	0.00405	0.02846	0.0157
1.3816	0.00406	0.02903	0.0159
1.38943	0.00408	0.02953	0.01613
1.39726	0.0041	0.02997	0.01632
1.40509	0.00411	0.03028	0.01648
1.41292	0.00414	0.03046	0.01663
1.42074	0.00416	0.03057	0.01676
1.42857	0.00419	0.03057	0.01688
1.4364	0.00422	0.0304	0.01698
1.44423	0.00424	0.03011	0.01709
1.45205	0.00426	0.02976	0.01718
1.45988	0.00429	0.02929	0.0173
1.46771	0.00432	0.02876	0.0174
1.47554	0.00436	0.02817	0.01751
1.48337	0.00439	0.02755	0.01758
1.49119	0.00443	0.02689	0.01764
1.49902	0.00447	0.02619	0.01767

## Sheet: Fig.6e
bias	inner site	bias	edge site	bias	Ag(111)
1.49951	0.05607	1.49951	0.04941	1.49951	0.00145
1.4956	0.05574	1.4956	0.04898	1.4956	0.00145
1.49169	0.05547	1.49169	0.04858	1.49169	0.00145
1.48778	0.05521	1.48778	0.04815	1.48778	0.00145
1.48387	0.05496	1.48387	0.04761	1.48387	0.00145
1.47996	0.05474	1.47996	0.0473	1.47996	0.00146
1.47605	0.05446	1.47605	0.04691	1.47605	0.00146
1.47214	0.0542	1.47214	0.04653	1.47214	0.00147
1.46823	0.05397	1.46823	0.04613	1.46823	0.00149
1.46432	0.05381	1.46432	0.04563	1.46432	0.0015
1.46041	0.05365	1.46041	0.04534	1.46041	0.0015
1.4565	0.05338	1.4565	0.04492	1.4565	0.00151
1.45259	0.05317	1.45259	0.04458	1.45259	0.00152
1.44868	0.05299	1.44868	0.04425	1.44868	0.00154
1.44477	0.05279	1.44477	0.04383	1.44477	0.00154
1.44086	0.05264	1.44086	0.04359	1.44086	0.00156
1.43695	0.05246	1.43695	0.04322	1.43695	0.00157
1.43304	0.05231	1.43304	0.04296	1.43304	0.00159
1.42913	0.05217	1.42913	0.04269	1.42913	0.00161
1.42522	0.05206	1.42522	0.04238	1.42522	0.00162
1.42131	0.05198	1.42131	0.04216	1.42131	0.00165
1.4174	0.05179	1.4174	0.04177	1.4174	0.00166
1.41349	0.05171	1.41349	0.04152	1.41349	0.00167
1.40958	0.05161	1.40958	0.04127	1.40958	0.00169
1.40567	0.05148	1.40567	0.04096	1.40567	0.0017
1.40176	0.0514	1.40176	0.04075	1.40176	0.00172
1.39785	0.05128	1.39785	0.04037	1.39785	0.00173
1.39394	0.05124	1.39394	0.04013	1.39394	0.00174
1.39003	0.05118	1.39003	0.03985	1.39003	0.00176
1.38612	0.0511	1.38612	0.03951	1.38612	0.00176
1.38221	0.051	1.38221	0.0393	1.38221	0.00177
1.3783	0.05086	1.3783	0.03895	1.3783	0.00178
1.37439	0.05086	1.37439	0.03873	1.37439	0.00179
1.37048	0.05082	1.37048	0.03841	1.37048	0.00179
1.36657	0.05076	1.36657	0.03809	1.36657	0.00179
1.36266	0.05064	1.36266	0.03789	1.36266	0.0018
1.35875	0.05052	1.35875	0.03755	1.35875	0.0018
1.35484	0.05042	1.35484	0.03731	1.35484	0.0018
1.35093	0.05031	1.35093	0.03697	1.35093	0.0018
1.34702	0.05021	1.34702	0.03668	1.34702	0.00179
1.34311	0.05005	1.34311	0.0365	1.34311	0.00179
1.3392	0.04989	1.3392	0.03612	1.3392	0.00178
1.33529	0.04975	1.33529	0.03588	1.33529	0.00178
1.33138	0.04956	1.33138	0.03554	1.33138	0.00178
1.32747	0.04938	1.32747	0.03529	1.32747	0.00177
1.32356	0.04921	1.32356	0.03508	1.32356	0.00177
1.31965	0.04901	1.31965	0.03471	1.31965	0.00176
1.31574	0.0488	1.31574	0.03451	1.31574	0.00176
1.31183	0.04862	1.31183	0.03418	1.31183	0.00176
1.30792	0.04839	1.30792	0.03393	1.30792	0.00175
1.30401	0.04809	1.30401	0.03368	1.30401	0.00175
1.3001	0.04777	1.3001	0.03333	1.3001	0.00174
1.29619	0.04755	1.29619	0.03317	1.29619	0.00174
1.29228	0.04723	1.29228	0.03289	1.29228	0.00174
1.28837	0.0469	1.28837	0.03269	1.28837	0.00175
1.28446	0.04657	1.28446	0.03245	1.28446	0.00175
1.28055	0.04622	1.28055	0.03213	1.28055	0.00175
1.27664	0.04591	1.27664	0.03198	1.27664	0.00175
1.27273	0.04555	1.27273	0.03169	1.27273	0.00176
1.26882	0.0452	1.26882	0.03152	1.26882	0.00176
1.26491	0.04483	1.26491	0.03136	1.26491	0.00177
1.261	0.04444	1.261	0.03113	1.261	0.00177
1.25709	0.04409	1.25709	0.03104	1.25709	0.00178
1.25318	0.04364	1.25318	0.03084	1.25318	0.00178
1.24927	0.0432	1.24927	0.03072	1.24927	0.00178
1.24536	0.04274	1.24536	0.03058	1.24536	0.00179
1.24145	0.04231	1.24145	0.03042	1.24145	0.00179
1.23754	0.04184	1.23754	0.03036	1.23754	0.00179
1.23363	0.04136	1.23363	0.03021	1.23363	0.0018
1.22972	0.04096	1.22972	0.03017	1.22972	0.0018
1.22581	0.04052	1.22581	0.03005	1.22581	0.00181
1.2219	0.04006	1.2219	0.02988	1.2219	0.00181
1.21799	0.03959	1.21799	0.02987	1.21799	0.00182
1.21408	0.03909	1.21408	0.02971	1.21408	0.00183
1.21017	0.03865	1.21017	0.02969	1.21017	0.00184
1.20626	0.0382	1.20626	0.02958	1.20626	0.00184
1.20235	0.03777	1.20235	0.02944	1.20235	0.00185
1.19844	0.03734	1.19844	0.02941	1.19844	0.00186
1.19453	0.0369	1.19453	0.02923	1.19453	0.00187
1.19062	0.03648	1.19062	0.0292	1.19062	0.00188
1.18671	0.03605	1.18671	0.02908	1.18671	0.00189
1.1828	0.03567	1.1828	0.02896	1.1828	0.0019
1.17889	0.0353	1.17889	0.02891	1.17889	0.00192
1.17498	0.0349	1.17498	0.02867	1.17498	0.00193
1.17107	0.03457	1.17107	0.02862	1.17107	0.00195
1.16716	0.0342	1.16716	0.02846	1.16716	0.00197
1.16325	0.03386	1.16325	0.02832	1.16325	0.00198
1.15934	0.03356	1.15934	0.02823	1.15934	0.002
1.15543	0.03324	1.15543	0.02801	1.15543	0.002
1.15152	0.03295	1.15152	0.02799	1.15152	0.00202
1.14761	0.03265	1.14761	0.02785	1.14761	0.00203
1.1437	0.03236	1.1437	0.02774	1.1437	0.00204
1.13978	0.0321	1.13978	0.02763	1.13978	0.00206
1.13587	0.03183	1.13587	0.02741	1.13587	0.00206
1.13196	0.03159	1.13196	0.02736	1.13196	0.00208
1.12805	0.0313	1.12805	0.02719	1.12805	0.00208
1.12414	0.03103	1.12414	0.02712	1.12414	0.00209
1.12023	0.03076	1.12023	0.02704	1.12023	0.0021
1.11632	0.03047	1.11632	0.02688	1.11632	0.00211
1.11241	0.03024	1.11241	0.02681	1.11241	0.00212
1.1085	0.02993	1.1085	0.02659	1.1085	0.00212
1.10459	0.02969	1.10459	0.02653	1.10459	0.00213
1.10068	0.02944	1.10068	0.02644	1.10068	0.00214
1.09677	0.02916	1.09677	0.02624	1.09677	0.00214
1.09286	0.02898	1.09286	0.02616	1.09286	0.00215
1.08895	0.02871	1.08895	0.02595	1.08895	0.00215
1.08504	0.02854	1.08504	0.0259	1.08504	0.00216
1.08113	0.02832	1.08113	0.0258	1.08113	0.00216
1.07722	0.02809	1.07722	0.02563	1.07722	0.00216
1.07331	0.0279	1.07331	0.02554	1.07331	0.00217
1.0694	0.02765	1.0694	0.02531	1.0694	0.00217
1.06549	0.02752	1.06549	0.02524	1.06549	0.00217
1.06158	0.02731	1.06158	0.02511	1.06158	0.00217
1.05767	0.02713	1.05767	0.02497	1.05767	0.00216
1.05376	0.02699	1.05376	0.02495	1.05376	0.00216
1.04985	0.02679	1.04985	0.02473	1.04985	0.00215
1.04594	0.0267	1.04594	0.02465	1.04594	0.00213
1.04203	0.02653	1.04203	0.02451	1.04203	0.00212
1.03812	0.02642	1.03812	0.0244	1.03812	0.00211
1.03421	0.02632	1.03421	0.02438	1.03421	0.0021
1.0303	0.02621	1.0303	0.02418	1.0303	0.00208
1.02639	0.0261	1.02639	0.02407	1.02639	0.00207
1.02248	0.02594	1.02248	0.02389	1.02248	0.00205
1.01857	0.02582	1.01857	0.02377	1.01857	0.00203
1.01466	0.0257	1.01466	0.02377	1.01466	0.00202
1.01075	0.02556	1.01075	0.02356	1.01075	0.002
1.00684	0.02547	1.00684	0.0235	1.00684	0.00199
1.00293	0.02531	1.00293	0.02334	1.00293	0.00197
0.99902	0.02519	0.99902	0.02322	0.99902	0.00196
0.99511	0.02508	0.99511	0.02317	0.99511	0.00196
0.9912	0.02497	0.9912	0.02295	0.9912	0.00195
0.98729	0.02487	0.98729	0.02293	0.98729	0.00196
0.98338	0.02473	0.98338	0.02277	0.98338	0.00196
0.97947	0.02461	0.97947	0.02265	0.97947	0.00198
0.97556	0.02451	0.97556	0.0226	0.97556	0.002
0.97165	0.02437	0.97165	0.02244	0.97165	0.00202
0.96774	0.02428	0.96774	0.02245	0.96774	0.00205
0.96383	0.0241	0.96383	0.02229	0.96383	0.00208
0.95992	0.02396	0.95992	0.02221	0.95992	0.00211
0.95601	0.02384	0.95601	0.02217	0.95601	0.00215
0.9521	0.02369	0.9521	0.02205	0.9521	0.00218
0.94819	0.02362	0.94819	0.02209	0.94819	0.00223
0.94428	0.02345	0.94428	0.02192	0.94428	0.00227
0.94037	0.02334	0.94037	0.02185	0.94037	0.00231
0.93646	0.02321	0.93646	0.02175	0.93646	0.00235
0.93255	0.02309	0.93255	0.02161	0.93255	0.00239
0.92864	0.02301	0.92864	0.02164	0.92864	0.00244
0.92473	0.02283	0.92473	0.02145	0.92473	0.00247
0.92082	0.02274	0.92082	0.0214	0.92082	0.0025
0.91691	0.02259	0.91691	0.02131	0.91691	0.00254
0.913	0.02246	0.913	0.02116	0.913	0.00256
0.90909	0.02232	0.90909	0.02112	0.90909	0.00259
0.90518	0.02215	0.90518	0.02093	0.90518	0.00261
0.90127	0.02206	0.90127	0.02089	0.90127	0.00262
0.89736	0.02192	0.89736	0.02079	0.89736	0.00263
0.89345	0.02179	0.89345	0.02063	0.89345	0.00264
0.88954	0.02164	0.88954	0.02058	0.88954	0.00264
0.88563	0.02146	0.88563	0.02038	0.88563	0.00263
0.88172	0.02134	0.88172	0.02034	0.88172	0.00263
0.87781	0.02114	0.87781	0.02021	0.87781	0.00262
0.8739	0.02097	0.8739	0.02005	0.8739	0.00261
0.86999	0.02077	0.86999	0.01998	0.86999	0.0026
0.86608	0.02058	0.86608	0.01977	0.86608	0.00258
0.86217	0.02041	0.86217	0.01973	0.86217	0.00255
0.85826	0.0202	0.85826	0.0196	0.85826	0.00253
0.85435	0.02002	0.85435	0.01947	0.85435	0.00249
0.85044	0.01979	0.85044	0.01943	0.85044	0.00246
0.84653	0.01956	0.84653	0.01924	0.84653	0.00242
0.84262	0.01936	0.84262	0.01922	0.84262	0.00239
0.83871	0.01916	0.83871	0.01908	0.83871	0.00235
0.8348	0.01895	0.8348	0.01895	0.8348	0.00232
0.83089	0.01873	0.83089	0.0189	0.83089	0.00229
0.82698	0.01849	0.82698	0.01867	0.82698	0.00224
0.82307	0.01828	0.82307	0.01866	0.82307	0.00221
0.81916	0.01808	0.81916	0.01853	0.81916	0.00218
0.81525	0.01789	0.81525	0.01845	0.81525	0.00216
0.81134	0.01771	0.81134	0.01842	0.81134	0.00214
0.80743	0.01749	0.80743	0.01822	0.80743	0.00212
0.80352	0.01733	0.80352	0.01821	0.80352	0.00211
0.79961	0.01714	0.79961	0.01808	0.79961	0.0021
0.7957	0.01696	0.7957	0.01805	0.7957	0.0021
0.79179	0.01679	0.79179	0.018	0.79179	0.00211
0.78788	0.0166	0.78788	0.01783	0.78788	0.00211
0.78397	0.01648	0.78397	0.01785	0.78397	0.00213
0.78006	0.01631	0.78006	0.01772	0.78006	0.00214
0.77615	0.01617	0.77615	0.0177	0.77615	0.00217
0.77224	0.01602	0.77224	0.01765	0.77224	0.00221
0.76833	0.01586	0.76833	0.0175	0.76833	0.00224
0.76442	0.01574	0.76442	0.01753	0.76442	0.00228
0.76051	0.01557	0.76051	0.01739	0.76051	0.00231
0.7566	0.01545	0.7566	0.01736	0.7566	0.00235
0.75269	0.01532	0.75269	0.0173	0.75269	0.0024
0.74878	0.0152	0.74878	0.0172	0.74878	0.00243
0.74487	0.0151	0.74487	0.01726	0.74487	0.00246
0.74096	0.01493	0.74096	0.01711	0.74096	0.00249
0.73705	0.01481	0.73705	0.01707	0.73705	0.00253
0.73314	0.01465	0.73314	0.01699	0.73314	0.00256
0.72923	0.01453	0.72923	0.01688	0.72923	0.00258
0.72532	0.0144	0.72532	0.01692	0.72532	0.00261
0.72141	0.01423	0.72141	0.01675	0.72141	0.00264
0.7175	0.01409	0.7175	0.01671	0.7175	0.00267
0.71359	0.01392	0.71359	0.01662	0.71359	0.00269
0.70968	0.01377	0.70968	0.0165	0.70968	0.0027
0.70577	0.01365	0.70577	0.01652	0.70577	0.00273
0.70186	0.01351	0.70186	0.01635	0.70186	0.00275
0.69795	0.01339	0.69795	0.01634	0.69795	0.00277
0.69404	0.01324	0.69404	0.01621	0.69404	0.00278
0.69013	0.01308	0.69013	0.01607	0.69013	0.00278
0.68622	0.01295	0.68622	0.01604	0.68622	0.00279
0.68231	0.01281	0.68231	0.01588	0.68231	0.00279
0.6784	0.01268	0.6784	0.0159	0.6784	0.00279
0.67449	0.01253	0.67449	0.01575	0.67449	0.00278
0.67058	0.01239	0.67058	0.01561	0.67058	0.00277
0.66667	0.01229	0.66667	0.01558	0.66667	0.00275
0.66276	0.01217	0.66276	0.01542	0.66276	0.00274
0.65885	0.01207	0.65885	0.01542	0.65885	0.00273
0.65494	0.01196	0.65494	0.01527	0.65494	0.00271
0.65103	0.01186	0.65103	0.01518	0.65103	0.00269
0.64712	0.01176	0.64712	0.01516	0.64712	0.00267
0.64321	0.01163	0.64321	0.01501	0.64321	0.00266
0.6393	0.01155	0.6393	0.01503	0.6393	0.00264
0.63539	0.01145	0.63539	0.01489	0.63539	0.00262
0.63148	0.01138	0.63148	0.01483	0.63148	0.0026
0.62757	0.0113	0.62757	0.01478	0.62757	0.00259
0.62366	0.01118	0.62366	0.01461	0.62366	0.00257
0.61975	0.01114	0.61975	0.01463	0.61975	0.00257
0.61584	0.01104	0.61584	0.0145	0.61584	0.00255
0.61193	0.01099	0.61193	0.01447	0.61193	0.00255
0.60802	0.01091	0.60802	0.01444	0.60802	0.00256
0.60411	0.01082	0.60411	0.01429	0.60411	0.00256
0.6002	0.0108	0.6002	0.01432	0.6002	0.00258
0.59629	0.01072	0.59629	0.0142	0.59629	0.00258
0.59238	0.01069	0.59238	0.0142	0.59238	0.00259
0.58847	0.01065	0.58847	0.01417	0.58847	0.00262
0.58456	0.01058	0.58456	0.01406	0.58456	0.00263
0.58065	0.01054	0.58065	0.0141	0.58065	0.00265
0.57674	0.01044	0.57674	0.01398	0.57674	0.00266
0.57283	0.0104	0.57283	0.014	0.57283	0.00267
0.56892	0.01034	0.56892	0.01398	0.56892	0.00269
0.565	0.01027	0.565	0.01392	0.565	0.0027
0.56109	0.01023	0.56109	0.01396	0.56109	0.00271
0.55718	0.01015	0.55718	0.01381	0.55718	0.0027
0.55327	0.01012	0.55327	0.01381	0.55327	0.00271
0.54936	0.01005	0.54936	0.01378	0.54936	0.00271
0.54545	0.01	0.54545	0.01371	0.54545	0.0027
0.54154	0.00995	0.54154	0.01375	0.54154	0.0027
0.53763	0.00988	0.53763	0.01361	0.53763	0.00268
0.53372	0.00984	0.53372	0.01364	0.53372	0.00268
0.52981	0.00976	0.52981	0.01359	0.52981	0.00267
0.5259	0.00969	0.5259	0.01352	0.5259	0.00265
0.52199	0.00966	0.52199	0.01355	0.52199	0.00264
0.51808	0.00958	0.51808	0.01339	0.51808	0.00263
0.51417	0.00956	0.51417	0.01342	0.51417	0.00263
0.51026	0.0095	0.51026	0.01334	0.51026	0.00262
0.50635	0.00947	0.50635	0.01326	0.50635	0.00262
0.50244	0.00946	0.50244	0.01328	0.50244	0.00262
0.49853	0.00941	0.49853	0.01313	0.49853	0.00263
0.49462	0.00942	0.49462	0.01317	0.49462	0.00265
0.49071	0.00938	0.49071	0.01309	0.49071	0.00267
0.4868	0.00938	0.4868	0.01304	0.4868	0.00269
0.48289	0.0094	0.48289	0.01306	0.48289	0.00271
0.47898	0.00937	0.47898	0.01293	0.47898	0.00274
0.47507	0.00941	0.47507	0.013	0.47507	0.00278
0.47116	0.00938	0.47116	0.01288	0.47116	0.00281
0.46725	0.00937	0.46725	0.01287	0.46725	0.00285
0.46334	0.00938	0.46334	0.01289	0.46334	0.0029
0.45943	0.00935	0.45943	0.0128	0.45943	0.00294
0.45552	0.00939	0.45552	0.01287	0.45552	0.003
0.45161	0.00935	0.45161	0.01277	0.45161	0.00305
0.4477	0.00936	0.4477	0.01276	0.4477	0.0031
0.44379	0.00936	0.44379	0.01275	0.44379	0.00315
0.43988	0.00932	0.43988	0.01266	0.43988	0.0032
0.43597	0.00933	0.43597	0.01273	0.43597	0.00325
0.43206	0.00927	0.43206	0.01264	0.43206	0.00329
0.42815	0.00928	0.42815	0.01265	0.42815	0.00332
0.42424	0.00925	0.42424	0.01264	0.42424	0.00336
0.42033	0.00921	0.42033	0.01257	0.42033	0.00338
0.41642	0.00921	0.41642	0.01264	0.41642	0.0034
0.41251	0.00913	0.41251	0.01255	0.41251	0.00341
0.4086	0.00914	0.4086	0.01254	0.4086	0.00341
0.40469	0.00909	0.40469	0.01251	0.40469	0.00341
0.40078	0.00906	0.40078	0.0124	0.40078	0.00341
0.39687	0.00906	0.39687	0.01244	0.39687	0.00342
0.39296	0.009	0.39296	0.01231	0.39296	0.00341
0.38905	0.00901	0.38905	0.01229	0.38905	0.00342
0.38514	0.00896	0.38514	0.01226	0.38514	0.00342
0.38123	0.00895	0.38123	0.01216	0.38123	0.00343
0.37732	0.00896	0.37732	0.0122	0.37732	0.00344
0.37341	0.00891	0.37341	0.01207	0.37341	0.00345
0.3695	0.00894	0.3695	0.01208	0.3695	0.00345
0.36559	0.00891	0.36559	0.01201	0.36559	0.00345
0.36168	0.0089	0.36168	0.01191	0.36168	0.00345
0.35777	0.0089	0.35777	0.01193	0.35777	0.00345
0.35386	0.00885	0.35386	0.01177	0.35386	0.00344
0.34995	0.00886	0.34995	0.0118	0.34995	0.00343
0.34604	0.00882	0.34604	0.01172	0.34604	0.00343
0.34213	0.00882	0.34213	0.01165	0.34213	0.00343
0.33822	0.0088	0.33822	0.01167	0.33822	0.00344
0.33431	0.00875	0.33431	0.01154	0.33431	0.00345
0.3304	0.00877	0.3304	0.0116	0.3304	0.00347
0.32649	0.00872	0.32649	0.01152	0.32649	0.00349
0.32258	0.0087	0.32258	0.0115	0.32258	0.00351
0.31867	0.00866	0.31867	0.0115	0.31867	0.00354
0.31476	0.00861	0.31476	0.01139	0.31476	0.00356
0.31085	0.00861	0.31085	0.01145	0.31085	0.00358
0.30694	0.00854	0.30694	0.01137	0.30694	0.00359
0.30303	0.00852	0.30303	0.01138	0.30303	0.00361
0.29912	0.0085	0.29912	0.01138	0.29912	0.00362
0.29521	0.00846	0.29521	0.01128	0.29521	0.00362
0.2913	0.00846	0.2913	0.0113	0.2913	0.00363
0.28739	0.00839	0.28739	0.01122	0.28739	0.00364
0.28348	0.00839	0.28348	0.01119	0.28348	0.00367
0.27957	0.00837	0.27957	0.01117	0.27957	0.00371
0.27566	0.00832	0.27566	0.01106	0.27566	0.00373
0.27175	0.00832	0.27175	0.01106	0.27175	0.00376
0.26784	0.00826	0.26784	0.01097	0.26784	0.00378
0.26393	0.00827	0.26393	0.01094	0.26393	0.00382
0.26002	0.00823	0.26002	0.01092	0.26002	0.00385
0.25611	0.00821	0.25611	0.01082	0.25611	0.00386
0.2522	0.00822	0.2522	0.01086	0.2522	0.00388
0.24829	0.00817	0.24829	0.01075	0.24829	0.0039
0.24438	0.0082	0.24438	0.01074	0.24438	0.00392
0.24047	0.00816	0.24047	0.01074	0.24047	0.00393
0.23656	0.00814	0.23656	0.01064	0.23656	0.00394
0.23265	0.00815	0.23265	0.01071	0.23265	0.00396
0.22874	0.00811	0.22874	0.01059	0.22874	0.00398
0.22483	0.00814	0.22483	0.01062	0.22483	0.00402
0.22092	0.00809	0.22092	0.0106	0.22092	0.00405
0.21701	0.00809	0.21701	0.01053	0.21701	0.00407
0.2131	0.00808	0.2131	0.01059	0.2131	0.0041
0.20919	0.00804	0.20919	0.01044	0.20919	0.00411
0.20528	0.00805	0.20528	0.01047	0.20528	0.00413
0.20137	0.008	0.20137	0.01038	0.20137	0.00412
0.19746	0.00802	0.19746	0.01032	0.19746	0.0041
0.19355	0.00801	0.19355	0.01037	0.19355	0.00409
0.18964	0.008	0.18964	0.01027	0.18964	0.00407
0.18573	0.00804	0.18573	0.01034	0.18573	0.00405
0.18182	0.00803	0.18182	0.01025	0.18182	0.00403
0.17791	0.00808	0.17791	0.01022	0.17791	0.00401
0.174	0.00808	0.174	0.01024	0.174	0.00399
0.17009	0.00809	0.17009	0.01015	0.17009	0.00397
0.16618	0.00812	0.16618	0.01019	0.16618	0.00395
0.16227	0.00812	0.16227	0.01009	0.16227	0.00391
0.15836	0.00814	0.15836	0.01007	0.15836	0.00387
0.15445	0.00816	0.15445	0.01008	0.15445	0.00384
0.15054	0.00818	0.15054	0.01001	0.15054	0.0038
0.14663	0.00821	0.14663	0.01004	0.14663	0.00378
0.14272	0.00821	0.14272	0.00998	0.14272	0.00375
0.13881	0.00822	0.13881	0.00997	0.13881	0.00373
0.1349	0.00821	0.1349	0.00999	0.1349	0.00371
0.13099	0.00818	0.13099	0.00991	0.13099	0.00369
0.12708	0.00818	0.12708	0.00995	0.12708	0.00367
0.12317	0.00814	0.12317	0.00989	0.12317	0.00364
0.11926	0.00814	0.11926	0.00987	0.11926	0.00362
0.11535	0.00812	0.11535	0.00989	0.11535	0.0036
0.11144	0.00809	0.11144	0.00978	0.11144	0.00359
0.10753	0.0081	0.10753	0.00983	0.10753	0.00358
0.10362	0.00805	0.10362	0.00973	0.10362	0.00357
0.09971	0.00805	0.09971	0.0097	0.09971	0.00356
0.0958	0.00802	0.0958	0.00968	0.0958	0.00354
0.09189	0.00798	0.09189	0.00954	0.09189	0.00352
0.08798	0.00799	0.08798	0.00958	0.08798	0.00349
0.08407	0.00794	0.08407	0.00944	0.08407	0.00345
0.08016	0.00795	0.08016	0.00946	0.08016	0.00343
0.07625	0.00789	0.07625	0.00944	0.07625	0.00343
0.07234	0.00788	0.07234	0.00934	0.07234	0.00344
0.06843	0.00789	0.06843	0.00938	0.06843	0.00347
0.06452	0.00783	0.06452	0.00923	0.06452	0.00347
0.06061	0.00785	0.06061	0.00926	0.06061	0.00348
0.0567	0.00781	0.0567	0.00921	0.0567	0.00347
0.05279	0.00782	0.05279	0.00912	0.05279	0.00348
0.04888	0.00781	0.04888	0.00914	0.04888	0.00349
0.04497	0.00778	0.04497	0.009	0.04497	0.00351
0.04106	0.0078	0.04106	0.00903	0.04106	0.00354
0.03715	0.00776	0.03715	0.00895	0.03715	0.00359
0.03324	0.00776	0.03324	0.00889	0.03324	0.00365
0.02933	0.00774	0.02933	0.00892	0.02933	0.00373
0.02542	0.00773	0.02542	0.00882	0.02542	0.0038
0.02151	0.00775	0.02151	0.00886	0.02151	0.00388
0.0176	0.00772	0.0176	0.00881	0.0176	0.00395
0.01369	0.00775	0.01369	0.00879	0.01369	0.00403
0.00978	0.00777	0.00978	0.00882	0.00978	0.00411
0.00587	0.00778	0.00587	0.00875	0.00587	0.00419
0.00196	0.00781	0.00196	0.00881	0.00196	0.00428
-0.00196	0.00783	-0.00196	0.00877	-0.00196	0.00437
-0.00587	0.00788	-0.00587	0.00877	-0.00587	0.00449
-0.00978	0.0079	-0.00978	0.00881	-0.00978	0.0046
-0.01369	0.00793	-0.01369	0.00875	-0.01369	0.00472
-0.0176	0.00797	-0.0176	0.00882	-0.0176	0.00485
-0.02151	0.008	-0.02151	0.0088	-0.02151	0.00497
-0.02542	0.00804	-0.02542	0.0088	-0.02542	0.0051
-0.02933	0.00807	-0.02933	0.00886	-0.02933	0.0052
-0.03324	0.0081	-0.03324	0.00879	-0.03324	0.00527
-0.03715	0.00812	-0.03715	0.00888	-0.03715	0.00532
-0.04106	0.00813	-0.04106	0.00882	-0.04106	0.00532
-0.04497	0.00815	-0.04497	0.00881	-0.04497	0.00528
-0.04888	0.00816	-0.04888	0.00885	-0.04888	0.00518
-0.05279	0.00815	-0.05279	0.00876	-0.05279	0.00502
-0.0567	0.00819	-0.0567	0.00884	-0.0567	0.00485
-0.06061	0.00821	-0.06061	0.00876	-0.06061	0.00465
-0.06452	0.00822	-0.06452	0.00877	-0.06452	0.00444
-0.06843	0.00824	-0.06843	0.00878	-0.06843	0.00421
-0.07234	0.00822	-0.07234	0.00869	-0.07234	0.00397
-0.07625	0.00824	-0.07625	0.00878	-0.07625	0.00372
-0.08016	0.00824	-0.08016	0.0087	-0.08016	0.00347
-0.08407	0.00826	-0.08407	0.00876	-0.08407	0.00322
-0.08798	0.00829	-0.08798	0.00876	-0.08798	0.00296
-0.09189	0.0083	-0.09189	0.0087	-0.09189	0.00271
-0.0958	0.00834	-0.0958	0.00879	-0.0958	0.00248
-0.09971	0.00833	-0.09971	0.00871	-0.09971	0.00224
-0.10362	0.00837	-0.10362	0.00877	-0.10362	0.00204
-0.10753	0.00837	-0.10753	0.00876	-0.10753	0.00185
-0.11144	0.00837	-0.11144	0.00873	-0.11144	0.00169
-0.11535	0.0084	-0.11535	0.00879	-0.11535	0.00158
-0.11926	0.00838	-0.11926	0.00872	-0.11926	0.00149
-0.12317	0.00842	-0.12317	0.0088	-0.12317	0.00145
-0.12708	0.00838	-0.12708	0.0088	-0.12708	0.00143
-0.13099	0.00838	-0.13099	0.0088	-0.13099	0.00144
-0.1349	0.00839	-0.1349	0.00888	-0.1349	0.00147
-0.13881	0.00835	-0.13881	0.0088	-0.13881	0.00149
-0.14272	0.00837	-0.14272	0.00887	-0.14272	0.00152
-0.14663	0.00831	-0.14663	0.00886	-0.14663	0.00152
-0.15054	0.00829	-0.15054	0.00884	-0.15054	0.0015
-0.15445	0.00826	-0.15445	0.00889	-0.15445	0.00147
-0.15836	0.0082	-0.15836	0.0088	-0.15836	0.00142
-0.16227	0.0082	-0.16227	0.00885	-0.16227	0.00138
-0.16618	0.00813	-0.16618	0.00882	-0.16618	0.00132
-0.17009	0.00813	-0.17009	0.0088	-0.17009	0.00127
-0.174	0.0081	-0.174	0.00886	-0.174	0.00122
-0.17791	0.00808	-0.17791	0.00877	-0.17791	0.00117
-0.18182	0.00807	-0.18182	0.00884	-0.18182	0.00112
-0.18573	0.00804	-0.18573	0.00879	-0.18573	0.00107
-0.18964	0.00803	-0.18964	0.00878	-0.18964	0.00102
-0.19355	0.00803	-0.19355	0.00881	-0.19355	0.000979578
-0.19746	0.00803	-0.19746	0.00871	-0.19746	0.000936082
-0.20137	0.00805	-0.20137	0.0088	-0.20137	0.000911362
-0.20528	0.00805	-0.20528	0.00873	-0.20528	0.000886299
-0.20919	0.00808	-0.20919	0.00874	-0.20919	0.000876734
-0.2131	0.00809	-0.2131	0.00875	-0.2131	0.000880292
-0.21701	0.00811	-0.21701	0.00867	-0.21701	0.000889914
-0.22092	0.00812	-0.22092	0.00876	-0.22092	0.000918425
-0.22483	0.00814	-0.22483	0.00869	-0.22483	0.000943353
-0.22874	0.00816	-0.22874	0.00872	-0.22874	0.000978493
-0.23265	0.00818	-0.23265	0.00874	-0.23265	0.00101
-0.23656	0.00817	-0.23656	0.00871	-0.23656	0.00105
-0.24047	0.0082	-0.24047	0.0088	-0.24047	0.00108
-0.24438	0.00817	-0.24438	0.00875	-0.24438	0.00111
-0.24829	0.00816	-0.24829	0.00879	-0.24829	0.00114
-0.2522	0.00818	-0.2522	0.00879	-0.2522	0.00117
-0.25611	0.00815	-0.25611	0.00874	-0.25611	0.00118
-0.26002	0.00815	-0.26002	0.00883	-0.26002	0.0012
-0.26393	0.0081	-0.26393	0.00877	-0.26393	0.00119
-0.26784	0.00809	-0.26784	0.00882	-0.26784	0.00119
-0.27175	0.00808	-0.27175	0.00879	-0.27175	0.00117
-0.27566	0.00803	-0.27566	0.00875	-0.27566	0.00115
-0.27957	0.00806	-0.27957	0.00881	-0.27957	0.00113
-0.28348	0.008	-0.28348	0.00874	-0.28348	0.00111
-0.28739	0.00802	-0.28739	0.00881	-0.28739	0.00109
-0.2913	0.00801	-0.2913	0.00881	-0.2913	0.00108
-0.29521	0.008	-0.29521	0.00878	-0.29521	0.00105
-0.29912	0.00803	-0.29912	0.00886	-0.29912	0.00103
-0.30303	0.00799	-0.30303	0.00878	-0.30303	0.000993296
-0.30694	0.00803	-0.30694	0.00885	-0.30694	0.00096394
-0.31085	0.00802	-0.31085	0.00881	-0.31085	0.000933715
-0.31476	0.00803	-0.31476	0.0088	-0.31476	0.000905314
-0.31867	0.00806	-0.31867	0.00884	-0.31867	0.000888747
-0.32258	0.00802	-0.32258	0.00875	-0.32258	0.000869
-0.32649	0.00807	-0.32649	0.00881	-0.32649	0.000861756
-0.3304	0.00805	-0.3304	0.00877	-0.3304	0.000853523
-0.33431	0.00807	-0.33431	0.00878	-0.33431	0.000847548
-0.33822	0.0081	-0.33822	0.00883	-0.33822	0.000851805
-0.34213	0.00809	-0.34213	0.00876	-0.34213	0.000848238
-0.34604	0.00816	-0.34604	0.00883	-0.34604	0.000857716
-0.34995	0.00811	-0.34995	0.00877	-0.34995	0.000861883
-0.35386	0.00815	-0.35386	0.00878	-0.35386	0.000868459
-0.35777	0.00815	-0.35777	0.0088	-0.35777	0.000878385
-0.36168	0.00812	-0.36168	0.00873	-0.36168	0.000875827
-0.36559	0.00817	-0.36559	0.00878	-0.36559	0.000874014
-0.3695	0.00813	-0.3695	0.00873	-0.3695	0.000853632
-0.37341	0.00814	-0.37341	0.00874	-0.37341	0.00082911
-0.37732	0.0081	-0.37732	0.00875	-0.37732	0.000798026
-0.38123	0.00809	-0.38123	0.00866	-0.38123	0.000758636
-0.38514	0.0081	-0.38514	0.00871	-0.38514	0.000724272
-0.38905	0.00806	-0.38905	0.00862	-0.38905	0.000678139
-0.39296	0.00806	-0.39296	0.00862	-0.39296	0.000639163
-0.39687	0.00803	-0.39687	0.0086	-0.39687	0.000599322
-0.40078	0.00799	-0.40078	0.00852	-0.40078	0.000559124
-0.40469	0.00799	-0.40469	0.00858	-0.40469	0.000524862
-0.4086	0.00794	-0.4086	0.00849	-0.4086	0.000481626
-0.41251	0.00793	-0.41251	0.0085	-0.41251	0.000444944
-0.41642	0.00789	-0.41642	0.0085	-0.41642	0.000407818
-0.42033	0.00785	-0.42033	0.00842	-0.42033	0.000373614
-0.42424	0.00784	-0.42424	0.00851	-0.42424	0.000347721
-0.42815	0.00778	-0.42815	0.00842	-0.42815	0.00032134
-0.43206	0.00778	-0.43206	0.00846	-0.43206	0.000307591
-0.43597	0.00776	-0.43597	0.00844	-0.43597	0.000299273
-0.43988	0.00772	-0.43988	0.0084	-0.43988	0.000295118
-0.44379	0.00772	-0.44379	0.00848	-0.44379	0.000301014
-0.4477	0.00768	-0.4477	0.00838	-0.4477	0.000308168
-0.45161	0.00769	-0.45161	0.00845	-0.45161	0.000328927
-0.45552	0.00767	-0.45552	0.00842	-0.45552	0.00035948
-0.45943	0.00766	-0.45943	0.00842	-0.45943	0.000395862
-0.46334	0.00768	-0.46334	0.00848	-0.46334	0.000447542
-0.46725	0.00764	-0.46725	0.0084	-0.46725	0.000498407
-0.47116	0.0077	-0.47116	0.00849	-0.47116	0.00055753
-0.47507	0.00768	-0.47507	0.00846	-0.47507	0.000615811
-0.47898	0.00769	-0.47898	0.00849	-0.47898	0.000667076
-0.48289	0.00774	-0.48289	0.00854	-0.48289	0.000719493
-0.4868	0.0077	-0.4868	0.00848	-0.4868	0.000755791
-0.49071	0.00775	-0.49071	0.00855	-0.49071	0.000791647
-0.49462	0.00772	-0.49462	0.00848	-0.49462	0.000813822
-0.49853	0.00774	-0.49853	0.00848	-0.49853	0.000827242
-0.50244	0.00775	-0.50244	0.00851	-0.50244	0.000834847
-0.50635	0.0077	-0.50635	0.00845	-0.50635	0.000825122
-0.51026	0.00774	-0.51026	0.00848	-0.51026	0.000821487
-0.51417	0.00768	-0.51417	0.0084	-0.51417	0.000806823
-0.51808	0.0077	-0.51808	0.0084	-0.51808	0.000794324
-0.52199	0.00769	-0.52199	0.00841	-0.52199	0.000785016
-0.5259	0.00765	-0.5259	0.00835	-0.5259	0.000770663
-0.52981	0.00768	-0.52981	0.0084	-0.52981	0.000768259
-0.53372	0.0076	-0.53372	0.00836	-0.53372	0.000757452
-0.53763	0.00763	-0.53763	0.00836	-0.53763	0.0007513
-0.54154	0.0076	-0.54154	0.0084	-0.54154	0.000737515
-0.54545	0.00758	-0.54545	0.00831	-0.54545	0.000712022
-0.54936	0.00759	-0.54936	0.00834	-0.54936	0.000685946
-0.55327	0.00752	-0.55327	0.00826	-0.55327	0.000643638
-0.55718	0.00753	-0.55718	0.00825	-0.55718	0.00060199
-0.56109	0.00746	-0.56109	0.00824	-0.56109	0.000553836
-0.565	0.00743	-0.565	0.00813	-0.565	0.000503325
-0.56891	0.0074	-0.56891	0.00819	-0.56891	0.000461842
-0.57282	0.00733	-0.57282	0.00808	-0.57282	0.000417727
-0.57674	0.00735	-0.57674	0.00809	-0.57674	0.000384682
-0.58065	0.00728	-0.58065	0.00806	-0.58065	0.000356341
-0.58456	0.00727	-0.58456	0.00798	-0.58456	0.000333813
-0.58847	0.00724	-0.58847	0.00804	-0.58847	0.000320532
-0.59238	0.0072	-0.59238	0.00793	-0.59238	0.00030423
-0.59629	0.00722	-0.59629	0.00798	-0.59629	0.000291432
-0.6002	0.00716	-0.6002	0.00794	-0.6002	0.000274135
-0.60411	0.00715	-0.60411	0.0079	-0.60411	0.000247982
-0.60802	0.00714	-0.60802	0.00796	-0.60802	0.000223586
-0.61193	0.0071	-0.61193	0.00786	-0.61193	0.000190832
-0.61584	0.00711	-0.61584	0.00793	-0.61584	0.000162513
-0.61975	0.00708	-0.61975	0.00788	-0.61975	0.000133091
-0.62366	0.0071	-0.62366	0.00786	-0.62366	0.000106721
-0.62757	0.00711	-0.62757	0.00788	-0.62757	9.56391e-05
-0.63148	0.0071	-0.63148	0.0078	-0.63148	8.53827e-05
-0.63539	0.00714	-0.63539	0.00787	-0.63539	9.11271e-05
-0.6393	0.00713	-0.6393	0.00781	-0.6393	0.000100397
-0.64321	0.00714	-0.64321	0.00783	-0.64321	0.000111451
-0.64712	0.00714	-0.64712	0.00785	-0.64712	0.000130125
-0.65103	0.00714	-0.65103	0.00779	-0.65103	0.000136904
-0.65494	0.00719	-0.65494	0.00784	-0.65494	0.000146553
-0.65885	0.00717	-0.65885	0.00778	-0.65885	0.000140932
-0.66276	0.00719	-0.66276	0.00777	-0.66276	0.000129042
-0.66667	0.00719	-0.66667	0.00777	-0.66667	0.000113812
-0.67058	0.00718	-0.67058	0.0077	-0.67058	8.42214e-05
-0.67449	0.00719	-0.67449	0.00772	-0.67449	5.92974e-05
-0.6784	0.00715	-0.6784	0.00766	-0.6784	2.29206e-05
-0.68231	0.00715	-0.68231	0.00764	-0.68231	-8.75195e-06
-0.68622	0.00713	-0.68622	0.00765	-0.68622	-3.61394e-05
-0.69013	0.00709	-0.69013	0.00758	-0.69013	-6.75053e-05
-0.69404	0.0071	-0.69404	0.00761	-0.69404	-8.64679e-05
-0.69795	0.00705	-0.69795	0.00756	-0.69795	-0.000111685
-0.70186	0.00708	-0.70186	0.00755	-0.70186	-0.000127319
-0.70577	0.00707	-0.70577	0.00755	-0.70577	-0.000141588
-0.70968	0.00706	-0.70968	0.00747	-0.70968	-0.000157165
-0.71359	0.00708	-0.71359	0.00753	-0.71359	-0.000163678
-0.7175	0.00705	-0.7175	0.00746	-0.7175	-0.000176391
-0.72141	0.0071	-0.72141	0.00748	-0.72141	-0.000178531
-0.72532	0.00707	-0.72532	0.00748	-0.72532	-0.000170834
-0.72923	0.00708	-0.72923	0.00741	-0.72923	-0.000154857
-0.73314	0.00711	-0.73314	0.0075	-0.73314	-0.000121073
-0.73705	0.0071	-0.73705	0.00743	-0.73705	-8.10455e-05
-0.74096	0.00716	-0.74096	0.00749	-0.74096	-2.07027e-05
-0.74487	0.00714	-0.74487	0.00752	-0.74487	5.44104e-05
-0.74878	0.00718	-0.74878	0.00751	-0.74878	0.000139863
-0.75269	0.00719	-0.75269	0.00762	-0.75269	0.000238756
-0.7566	0.00717	-0.7566	0.00757	-0.7566	0.000335822
-0.76051	0.0072	-0.76051	0.00767	-0.76051	0.000440139
-0.76442	0.00718	-0.76442	0.00768	-0.76442	0.000544874
-0.76833	0.00719	-0.76833	0.0077	-0.76833	0.000644654
-0.77224	0.0072	-0.77224	0.00779	-0.77224	0.000746673
-0.77615	0.00718	-0.77615	0.00775	-0.77615	0.000833486
-0.78006	0.0072	-0.78006	0.00784	-0.78006	0.000914896
-0.78397	0.00717	-0.78397	0.00782	-0.78397	0.000980774
-0.78788	0.00718	-0.78788	0.00784	-0.78788	0.00103
-0.79179	0.00715	-0.79179	0.00788	-0.79179	0.00108
-0.7957	0.00713	-0.7957	0.00783	-0.7957	0.0011
-0.79961	0.00713	-0.79961	0.00788	-0.79961	0.00111
-0.80352	0.00711	-0.80352	0.00785	-0.80352	0.0011
-0.80743	0.00711	-0.80743	0.00784	-0.80743	0.00107
-0.81134	0.00711	-0.81134	0.00785	-0.81134	0.00103
-0.81525	0.00711	-0.81525	0.00777	-0.81525	0.000960291
-0.81916	0.00712	-0.81916	0.00778	-0.81916	0.000887965
-0.82307	0.00709	-0.82307	0.0077	-0.82307	0.000796529
-0.82698	0.00708	-0.82698	0.00768	-0.82698	0.000696987
-0.83089	0.00708	-0.83089	0.00768	-0.83089	0.000593049
-0.8348	0.00707	-0.8348	0.00759	-0.8348	0.000472592
-0.83871	0.00708	-0.83871	0.00761	-0.83871	0.00036178
-0.84262	0.00704	-0.84262	0.00751	-0.84262	0.000241008
-0.84653	0.00704	-0.84653	0.00749	-0.84653	0.000127405
-0.85044	0.00704	-0.85044	0.00749	-0.85044	1.82988e-05
-0.85435	0.00702	-0.85435	0.0074	-0.85435	-9.43957e-05
-0.85826	0.00704	-0.85826	0.00745	-0.85826	-0.000190765
-0.86217	0.00701	-0.86217	0.00737	-0.86217	-0.000286865
-0.86608	0.007	-0.86608	0.00739	-0.86608	-0.000364659
-0.86999	0.00698	-0.86999	0.00737	-0.86999	-0.000432284
-0.8739	0.00696	-0.8739	0.0073	-0.8739	-0.000489708
-0.87781	0.00697	-0.87781	0.00737	-0.87781	-0.000522837
-0.88172	0.00696	-0.88172	0.0073	-0.88172	-0.000545426
-0.88563	0.00697	-0.88563	0.00735	-0.88563	-0.000543208
-0.88954	0.00698	-0.88954	0.00735	-0.88954	-0.000525542
-0.89345	0.00698	-0.89345	0.00733	-0.89345	-0.000495152
-0.89736	0.00701	-0.89736	0.00741	-0.89736	-0.000443581
-0.90127	0.00701	-0.90127	0.00736	-0.90127	-0.00038449
-0.90518	0.00705	-0.90518	0.00743	-0.90518	-0.000305929
-0.90909	0.00705	-0.90909	0.00743	-0.90909	-0.000220259
-0.913	0.00708	-0.913	0.00744	-0.913	-0.000133411
-0.91691	0.00711	-0.91691	0.00754	-0.91691	-3.6435e-05
-0.92082	0.0071	-0.92082	0.00752	-0.92082	5.22423e-05
-0.92473	0.00713	-0.92473	0.00759	-0.92473	0.000143127
-0.92864	0.00711	-0.92864	0.00759	-0.92864	0.000225957
-0.93255	0.00712	-0.93255	0.00761	-0.93255	0.000296798
-0.93646	0.00712	-0.93646	0.00768	-0.93646	0.000366864
-0.94037	0.00709	-0.94037	0.00764	-0.94037	0.000416515
-0.94428	0.00708	-0.94428	0.00772	-0.94428	0.000460629
-0.94819	0.00705	-0.94819	0.0077	-0.94819	0.000487544
-0.9521	0.00702	-0.9521	0.00767	-0.9521	0.000496019
-0.95601	0.00699	-0.95601	0.00769	-0.95601	0.000499205
-0.95992	0.00695	-0.95992	0.00758	-0.95992	0.000476356
-0.96383	0.00692	-0.96383	0.00764	-0.96383	0.000452552
-0.96774	0.00687	-0.96774	0.00759	-0.96774	0.000406295
-0.97165	0.00683	-0.97165	0.00755	-0.97165	0.000346694
-0.97556	0.00682	-0.97556	0.00757	-0.97556	0.000281977
-0.97947	0.00676	-0.97947	0.00746	-0.97947	0.000199955
-0.98338	0.00674	-0.98338	0.0075	-0.98338	0.0001254
-0.98729	0.00673	-0.98729	0.00741	-0.98729	3.65238e-05
-0.9912	0.00672	-0.9912	0.00741	-0.9912	-4.96271e-05
-0.99511	0.00672	-0.99511	0.00744	-0.99511	-0.000130166
-0.99902	0.00669	-0.99902	0.00737	-0.99902	-0.000212574

## Sheet: Fig.6i
bias	Au(111)	edge site	inner site
-1.00293	0.016	0.02231	0.02156
-0.99804	0.01565	0.02209	0.02131
-0.99316	0.01535	0.0219	0.02107
-0.98827	0.01496	0.02173	0.02087
-0.98338	0.01468	0.02155	0.02066
-0.97849	0.01441	0.02143	0.02048
-0.97361	0.01415	0.02128	0.02034
-0.96872	0.01398	0.02119	0.02017
-0.96383	0.01362	0.02114	0.0201
-0.95894	0.01352	0.02104	0.01995
-0.95406	0.0132	0.02097	0.01985
-0.94917	0.01316	0.02083	0.01973
-0.94428	0.01292	0.02067	0.01966
-0.93939	0.01286	0.02055	0.01953
-0.93451	0.01259	0.02043	0.01939
-0.92962	0.01244	0.02032	0.01936
-0.92473	0.01229	0.02026	0.01934
-0.91984	0.01223	0.02018	0.01928
-0.91496	0.01209	0.02014	0.0193
-0.91007	0.01191	0.02004	0.01924
-0.90518	0.01162	0.02004	0.0193
-0.90029	0.01152	0.02004	0.01928
-0.89541	0.01137	0.02009	0.01936
-0.89052	0.01143	0.02008	0.01952
-0.88563	0.01129	0.02009	0.01969
-0.88074	0.01118	0.02005	0.01987
-0.87586	0.011	0.02003	0.02001
-0.87097	0.01097	0.01996	0.02016
-0.86608	0.0109	0.01998	0.02023
-0.86119	0.01072	0.01985	0.02031
-0.85631	0.01061	0.01977	0.02034
-0.85142	0.01047	0.01962	0.02037
-0.84653	0.01047	0.01955	0.02037
-0.84164	0.01038	0.01945	0.02042
-0.83675	0.01038	0.01931	0.02037
-0.83187	0.01039	0.01917	0.02028
-0.82698	0.01041	0.01906	0.0201
-0.82209	0.01043	0.01891	0.01991
-0.8172	0.01034	0.01881	0.01971
-0.81232	0.0103	0.01863	0.01953
-0.80743	0.01031	0.01846	0.01925
-0.80254	0.01039	0.01825	0.01903
-0.79765	0.01043	0.01803	0.01873
-0.79277	0.01021	0.01784	0.01843
-0.78788	0.01017	0.0176	0.01808
-0.78299	0.01001	0.01742	0.01778
-0.7781	0.01003	0.01725	0.01743
-0.77322	0.00986	0.01708	0.01716
-0.76833	0.00978	0.01687	0.01695
-0.76344	0.00967	0.01672	0.01671
-0.75855	0.00961	0.01658	0.01647
-0.75367	0.0096	0.01647	0.01626
-0.74878	0.00963	0.01627	0.0161
-0.74389	0.00962	0.01615	0.01602
-0.739	0.00958	0.01602	0.01592
-0.73412	0.00954	0.01598	0.01588
-0.72923	0.00957	0.01585	0.01578
-0.72434	0.00949	0.01576	0.0157
-0.71945	0.00951	0.01565	0.01565
-0.71457	0.00939	0.01555	0.01564
-0.70968	0.00949	0.01544	0.01562
-0.70479	0.00946	0.01538	0.0156
-0.6999	0.00951	0.01529	0.0156
-0.69501	0.00951	0.01525	0.01559
-0.69013	0.00961	0.01522	0.01552
-0.68524	0.00983	0.01522	0.01551
-0.68035	0.00992	0.01522	0.01551
-0.67546	0.01005	0.01517	0.01551
-0.67058	0.01002	0.01516	0.01552
-0.66569	0.01014	0.01511	0.01547
-0.6608	0.01025	0.01511	0.01544
-0.65591	0.01034	0.01511	0.01541
-0.65103	0.01039	0.0151	0.01533
-0.64614	0.01037	0.0151	0.01525
-0.64125	0.0104	0.0151	0.01519
-0.63636	0.01042	0.01513	0.01512
-0.63148	0.01042	0.01516	0.01517
-0.62659	0.01043	0.01517	0.01515
-0.6217	0.0105	0.01522	0.01515
-0.61681	0.0107	0.01522	0.01504
-0.61193	0.01065	0.0152	0.01497
-0.60704	0.01089	0.01515	0.01496
-0.60215	0.01091	0.01518	0.01499
-0.59726	0.01114	0.01521	0.015
-0.59238	0.01122	0.01525	0.01501
-0.58749	0.01139	0.01531	0.01504
-0.5826	0.01144	0.01534	0.01509
-0.57771	0.01155	0.01527	0.01507
-0.57283	0.01166	0.01528	0.01518
-0.56794	0.01179	0.01527	0.01522
-0.56305	0.01186	0.0153	0.01524
-0.55816	0.01194	0.01527	0.01526
-0.55327	0.012	0.0153	0.01533
-0.54839	0.0122	0.01531	0.01539
-0.5435	0.01225	0.01534	0.01546
-0.53861	0.01249	0.01539	0.01559
-0.53372	0.01249	0.01548	0.01562
-0.52884	0.01258	0.0155	0.01568
-0.52395	0.01258	0.01557	0.01574
-0.51906	0.01278	0.01556	0.01578
-0.51417	0.01291	0.01566	0.01585
-0.50929	0.01293	0.01569	0.01591
-0.5044	0.01313	0.01573	0.01598
-0.49951	0.01318	0.01579	0.01607
-0.49462	0.01333	0.01582	0.01613
-0.48974	0.01338	0.01593	0.01623
-0.48485	0.01347	0.016	0.01626
-0.47996	0.01356	0.01607	0.01631
-0.47507	0.0137	0.0161	0.01629
-0.47019	0.01375	0.01609	0.01629
-0.4653	0.01371	0.01604	0.01632
-0.46041	0.01376	0.01599	0.01638
-0.45552	0.01373	0.01598	0.0164
-0.45064	0.01371	0.01594	0.01641
-0.44575	0.01378	0.01589	0.01641
-0.44086	0.01371	0.01588	0.0164
-0.43597	0.01391	0.0157	0.01637
-0.43108	0.01384	0.01557	0.01638
-0.4262	0.01396	0.01552	0.01632
-0.42131	0.01389	0.01544	0.01629
-0.41642	0.01403	0.01532	0.01619
-0.41153	0.01403	0.01521	0.01614
-0.40665	0.01412	0.01508	0.01605
-0.40176	0.01419	0.01503	0.016
-0.39687	0.01421	0.01491	0.01591
-0.39198	0.01431	0.01487	0.01579
-0.3871	0.01435	0.01473	0.01566
-0.38221	0.01432	0.01468	0.01557
-0.37732	0.0144	0.01464	0.01551
-0.37243	0.01444	0.01462	0.0154
-0.36755	0.01457	0.01466	0.01535
-0.36266	0.01455	0.01464	0.0153
-0.35777	0.01473	0.0146	0.01525
-0.35288	0.01466	0.01463	0.01513
-0.348	0.01465	0.0146	0.01507
-0.34311	0.01454	0.01465	0.01497
-0.33822	0.01446	0.0146	0.0149
-0.33333	0.01438	0.01457	0.01488
-0.32845	0.01421	0.01457	0.01482
-0.32356	0.01413	0.01452	0.01475
-0.31867	0.0139	0.01452	0.01473
-0.31378	0.01385	0.01447	0.01465
-0.3089	0.01371	0.01447	0.01465
-0.30401	0.0137	0.01447	0.0146
-0.29912	0.01364	0.01447	0.01458
-0.29423	0.01352	0.0144	0.01451
-0.28935	0.01354	0.01429	0.01453
-0.28446	0.01349	0.01423	0.01448
-0.27957	0.01342	0.01415	0.01439
-0.27468	0.01357	0.01401	0.01438
-0.26979	0.01355	0.01394	0.01434
-0.26491	0.0136	0.01385	0.0143
-0.26002	0.01348	0.01383	0.01427
-0.25513	0.01363	0.01381	0.01423
-0.25024	0.01357	0.01375	0.01426
-0.24536	0.01372	0.01377	0.01423
-0.24047	0.01373	0.01382	0.01425
-0.23558	0.01378	0.01381	0.01422
-0.23069	0.01386	0.01381	0.01423
-0.22581	0.01397	0.01373	0.0142
-0.22092	0.0141	0.01378	0.01427
-0.21603	0.01418	0.01379	0.01433
-0.21114	0.01431	0.0138	0.0143
-0.20626	0.01435	0.01379	0.0143
-0.20137	0.01436	0.01379	0.01429
-0.19648	0.0145	0.01382	0.01429
-0.19159	0.01458	0.01387	0.01428
-0.18671	0.01472	0.01392	0.01428
-0.18182	0.01479	0.01403	0.01425
-0.17693	0.01488	0.01404	0.01422
-0.17204	0.01488	0.01409	0.0142
-0.16716	0.01488	0.01407	0.01423
-0.16227	0.01489	0.01411	0.01421
-0.15738	0.01486	0.01413	0.01422
-0.15249	0.01487	0.01408	0.01417
-0.14761	0.01475	0.01405	0.01413
-0.14272	0.01484	0.014	0.0141
-0.13783	0.01467	0.01402	0.01408
-0.13294	0.0146	0.01405	0.01401
-0.12805	0.01454	0.01405	0.01399
-0.12317	0.01441	0.01406	0.01393
-0.11828	0.01428	0.01407	0.01398
-0.11339	0.01414	0.01409	0.01402
-0.1085	0.01401	0.01409	0.0141
-0.10362	0.0139	0.01404	0.01414
-0.09873	0.01369	0.01407	0.01414
-0.09384	0.01369	0.01399	0.01416
-0.08895	0.01345	0.01394	0.01416
-0.08407	0.01342	0.01387	0.01416
-0.07918	0.01315	0.01387	0.0142
-0.07429	0.01315	0.01384	0.0142
-0.0694	0.013	0.01378	0.01415
-0.06452	0.01295	0.01367	0.01408
-0.05963	0.01284	0.01368	0.01407
-0.05474	0.01276	0.0137	0.01404
-0.04985	0.01277	0.01374	0.01405
-0.04497	0.01275	0.01374	0.01401
-0.04008	0.01267	0.01375	0.01401
-0.03519	0.01267	0.01376	0.014
-0.0303	0.01257	0.01374	0.01397
-0.02542	0.01263	0.01375	0.01402
-0.02053	0.01264	0.0138	0.01404
-0.01564	0.01272	0.01384	0.01406
-0.01075	0.01275	0.01391	0.01403
-0.00587	0.01278	0.01392	0.014
-0.000977516	0.01278	0.01402	0.014
0.00391	0.01272	0.01403	0.01399
0.0088	0.01267	0.01407	0.01394
0.01369	0.01261	0.01412	0.0139
0.01857	0.01269	0.01409	0.01387
0.02346	0.01254	0.01412	0.01392
0.02835	0.01252	0.01409	0.01393
0.03324	0.01237	0.0141	0.01396
0.03812	0.01237	0.01408	0.01386
0.04301	0.01229	0.01406	0.0138
0.0479	0.01224	0.01401	0.01375
0.05279	0.01223	0.01396	0.01372
0.05767	0.01209	0.01388	0.01364
0.06256	0.01198	0.0138	0.01354
0.06745	0.01193	0.01372	0.01343
0.07234	0.01182	0.01365	0.01329
0.07722	0.01176	0.01356	0.01318
0.08211	0.01163	0.01355	0.01314
0.087	0.01163	0.01354	0.01309
0.09189	0.01139	0.01351	0.01308
0.09677	0.01141	0.01342	0.01303
0.10166	0.0112	0.01343	0.01304
0.10655	0.01115	0.01335	0.01303
0.11144	0.01109	0.01339	0.01307
0.11632	0.01097	0.01334	0.01312
0.12121	0.01096	0.01338	0.01321
0.1261	0.0109	0.01343	0.01324
0.13099	0.01095	0.0135	0.01327
0.13587	0.01101	0.01352	0.0133
0.14076	0.01109	0.01351	0.01333
0.14565	0.01114	0.01354	0.01339
0.15054	0.01112	0.01358	0.01344
0.15543	0.01117	0.01362	0.01349
0.16031	0.01115	0.0137	0.0135
0.1652	0.01114	0.01366	0.01354
0.17009	0.01114	0.01373	0.01356
0.17498	0.01116	0.01377	0.01358
0.17986	0.01116	0.01386	0.01354
0.18475	0.01113	0.01397	0.01351
0.18964	0.01131	0.01397	0.01352
0.19453	0.01129	0.01407	0.01352
0.19941	0.01145	0.0141	0.01346
0.2043	0.01134	0.01415	0.01346
0.20919	0.01152	0.01424	0.01339
0.21408	0.01158	0.01433	0.01344
0.21896	0.01166	0.01445	0.01342
0.22385	0.01168	0.01449	0.01351
0.22874	0.01174	0.01453	0.0136
0.23363	0.01175	0.01465	0.01372
0.23851	0.0119	0.01473	0.01379
0.2434	0.01193	0.01486	0.01394
0.24829	0.01211	0.01491	0.01411
0.25318	0.01214	0.01502	0.01422
0.25806	0.01229	0.01513	0.01434
0.26295	0.01233	0.01527	0.01451
0.26784	0.01262	0.01542	0.01467
0.27273	0.01278	0.01562	0.0148
0.27761	0.0131	0.01577	0.01491
0.2825	0.01325	0.01594	0.01511
0.28739	0.01353	0.0161	0.01526
0.29228	0.01369	0.01626	0.01548
0.29717	0.01381	0.01638	0.01569
0.30205	0.01397	0.01658	0.01585
0.30694	0.01405	0.01675	0.01603
0.31183	0.0141	0.01697	0.01619
0.31672	0.01428	0.01723	0.01633
0.3216	0.01428	0.01746	0.01646
0.32649	0.01448	0.01767	0.01661
0.33138	0.01462	0.01785	0.01675
0.33627	0.01481	0.01803	0.01692
0.34115	0.01484	0.01825	0.01706
0.34604	0.0149	0.01839	0.01724
0.35093	0.01494	0.01859	0.01742
0.35582	0.01503	0.01878	0.01761
0.3607	0.01508	0.01891	0.01772
0.36559	0.01488	0.01901	0.01788
0.37048	0.01486	0.01905	0.01804
0.37537	0.01471	0.01914	0.01822
0.38025	0.01477	0.01931	0.01837
0.38514	0.01469	0.01948	0.01853
0.39003	0.01453	0.01959	0.0187
0.39492	0.0143	0.01975	0.01889
0.3998	0.01406	0.01987	0.01899
0.40469	0.01391	0.02003	0.01918
0.40958	0.01383	0.02012	0.01937
0.41447	0.01371	0.02029	0.01951
0.41935	0.01371	0.02044	0.01963
0.42424	0.01365	0.02061	0.01982
0.42913	0.01382	0.0207	0.02006
0.43402	0.01365	0.02079	0.02025
0.43891	0.01366	0.02095	0.02043
0.44379	0.01343	0.02118	0.02062
0.44868	0.01337	0.02141	0.02078
0.45357	0.01318	0.02167	0.02097
0.45846	0.01314	0.02181	0.02117
0.46334	0.01314	0.02205	0.0214
0.46823	0.0131	0.02221	0.02163
0.47312	0.01315	0.02244	0.02183
0.47801	0.01311	0.02264	0.022
0.48289	0.0131	0.02288	0.02218
0.48778	0.01313	0.02308	0.02236
0.49267	0.01309	0.02319	0.02245
0.49756	0.01307	0.02336	0.02262
0.50244	0.01301	0.02351	0.02272
0.50733	0.01303	0.02367	0.02285
0.51222	0.01299	0.0238	0.02293
0.51711	0.01298	0.02392	0.02296
0.52199	0.01301	0.02408	0.02296
0.52688	0.01292	0.0243	0.02295
0.53177	0.01297	0.02445	0.02293
0.53666	0.01282	0.02463	0.0229
0.54154	0.01293	0.02477	0.02287
0.54643	0.01292	0.02486	0.02283
0.55132	0.0131	0.02495	0.02275
0.55621	0.01317	0.025	0.02268
0.56109	0.01329	0.02507	0.02246
0.56598	0.0134	0.02512	0.02233
0.57087	0.01361	0.02511	0.02215
0.57576	0.01368	0.02514	0.02202
0.58065	0.01366	0.02515	0.02179
0.58553	0.01369	0.02525	0.0216
0.59042	0.01375	0.02519	0.02145
0.59531	0.01368	0.02518	0.02135
0.6002	0.01382	0.02516	0.02122
0.60508	0.0138	0.02512	0.02108
0.60997	0.01401	0.02518	0.02092
0.61486	0.01415	0.02518	0.0208
0.61975	0.0143	0.02515	0.02062
0.62463	0.01438	0.02514	0.02054
0.62952	0.01446	0.0251	0.02048
0.63441	0.01452	0.02513	0.02041
0.6393	0.01452	0.0251	0.02036
0.64418	0.01458	0.02522	0.02034
0.64907	0.01467	0.02526	0.02032
0.65396	0.01477	0.02537	0.02029
0.65885	0.01486	0.0254	0.02029
0.66373	0.0148	0.02542	0.02022
0.66862	0.01483	0.02548	0.02022
0.67351	0.01474	0.02561	0.02025
0.6784	0.01485	0.02577	0.02036
0.68328	0.01486	0.02589	0.02044
0.68817	0.01486	0.02591	0.0206
0.69306	0.01481	0.02596	0.02071
0.69795	0.01469	0.02605	0.02089
0.70283	0.01478	0.02614	0.02101
0.70772	0.01469	0.02626	0.02114
0.71261	0.01488	0.02641	0.02123
0.7175	0.01483	0.02652	0.02136
0.72239	0.01475	0.02657	0.02149
0.72727	0.01472	0.02667	0.02163
0.73216	0.01474	0.02676	0.02173
0.73705	0.01479	0.02689	0.02183
0.74194	0.01483	0.02698	0.02185
0.74682	0.01489	0.02715	0.02191
0.75171	0.01505	0.02722	0.02199
0.7566	0.01514	0.02738	0.02211
0.76149	0.01528	0.02743	0.02219
0.76637	0.01507	0.02755	0.02226
0.77126	0.01521	0.02771	0.0224
0.77615	0.01514	0.02788	0.0225
0.78104	0.01532	0.02811	0.02258
0.78592	0.01535	0.02827	0.02266
0.79081	0.01555	0.02838	0.02275
0.7957	0.0156	0.02853	0.02285
0.80059	0.01564	0.0286	0.02301
0.80547	0.01564	0.02867	0.02308
0.81036	0.01553	0.02872	0.02309
0.81525	0.01557	0.02884	0.02317
0.82014	0.0156	0.02894	0.02327
0.82502	0.01562	0.02913	0.0234
0.82991	0.0156	0.02917	0.02358
0.8348	0.01549	0.02926	0.02373
0.83969	0.01541	0.02938	0.02394
0.84457	0.01535	0.02949	0.02413
0.84946	0.01536	0.02962	0.0243
0.85435	0.01533	0.02974	0.02446
0.85924	0.01527	0.02987	0.02461
0.86413	0.01519	0.02987	0.02483
0.86901	0.01504	0.02994	0.02509
0.8739	0.01515	0.03003	0.02526
0.87879	0.01503	0.03013	0.02541
0.88368	0.01508	0.03025	0.0256
0.88856	0.01499	0.03035	0.02586
0.89345	0.01497	0.03045	0.02604
0.89834	0.01488	0.03053	0.02627
0.90323	0.01486	0.03067	0.02643
0.90811	0.01486	0.03079	0.02671
0.913	0.01495	0.03092	0.0269
0.91789	0.01513	0.03115	0.02716
0.92278	0.01535	0.03127	0.02736
0.92766	0.01541	0.03153	0.02764
0.93255	0.01554	0.03167	0.02786
0.93744	0.01545	0.03186	0.02807
0.94233	0.01545	0.03201	0.0283
0.94721	0.01538	0.03219	0.02855
0.9521	0.01542	0.03235	0.02873
0.95699	0.01535	0.03251	0.02899
0.96188	0.01543	0.03266	0.02923
0.96676	0.01538	0.03289	0.02943
0.97165	0.01535	0.03309	0.0297
0.97654	0.01529	0.03323	0.03
0.98143	0.01529	0.03338	0.03035
0.98631	0.01529	0.03356	0.03073
0.9912	0.01529	0.03373	0.03113
0.99609	0.01526	0.03405	0.0315
1.00098	0.01527	0.03434	0.0319
1.00587	0.01525	0.03456	0.03225
1.01075	0.01524	0.03474	0.03264
1.01564	0.01522	0.0349	0.03289
1.02053	0.01518	0.03508	0.03327
1.02542	0.01513	0.03531	0.03361
1.0303	0.01502	0.03554	0.03403
1.03519	0.01505	0.03577	0.03435
1.04008	0.01496	0.03594	0.03473
1.04497	0.01506	0.03612	0.03509
1.04985	0.01504	0.0364	0.0355
1.05474	0.01516	0.03662	0.03586
1.05963	0.01522	0.03689	0.03616
1.06452	0.01524	0.03713	0.03654
1.0694	0.01509	0.0374	0.03694
1.07429	0.01494	0.03774	0.03731
1.07918	0.01474	0.03799	0.03762
1.08407	0.01466	0.03819	0.03785
1.08895	0.01455	0.03836	0.03823
1.09384	0.01452	0.03852	0.03858
1.09873	0.01437	0.03872	0.03894
1.10362	0.01436	0.03886	0.03927
1.1085	0.01425	0.03916	0.03958
1.11339	0.01432	0.03935	0.0399
1.11828	0.01438	0.03955	0.04027
1.12317	0.01439	0.03976	0.0406
1.12805	0.0144	0.03997	0.0409
1.13294	0.01437	0.04022	0.04109
1.13783	0.01431	0.04047	0.04124
1.14272	0.01428	0.04076	0.04133
1.14761	0.01423	0.04099	0.04148
1.15249	0.01431	0.04108	0.04157
1.15738	0.01426	0.04125	0.04169
1.16227	0.0143	0.04135	0.04188
1.16716	0.0143	0.04158	0.04208
1.17204	0.01433	0.04174	0.0423
1.17693	0.01433	0.04195	0.04242
1.18182	0.01442	0.04216	0.04262
1.18671	0.01455	0.04229	0.04282
1.19159	0.01463	0.04251	0.04299
1.19648	0.0147	0.04267	0.04315
1.20137	0.0147	0.04281	0.04327
1.20626	0.01468	0.04295	0.0434
1.21114	0.01455	0.04312	0.04357
1.21603	0.01449	0.04331	0.04371
1.22092	0.01435	0.04347	0.04384
1.22581	0.01434	0.04356	0.04394
1.23069	0.0143	0.04365	0.04414
1.23558	0.01434	0.04371	0.04435
1.24047	0.01429	0.0439	0.04461
1.24536	0.01439	0.04404	0.04477
1.25024	0.01431	0.04416	0.04504
1.25513	0.01437	0.04429	0.0452
1.26002	0.0144	0.04445	0.04537
1.26491	0.01448	0.04463	0.04545
1.26979	0.01429	0.04482	0.04556
1.27468	0.01436	0.04497	0.04565
1.27957	0.0143	0.04519	0.0457
1.28446	0.01436	0.04531	0.04579
1.28935	0.01436	0.0456	0.04586
1.29423	0.01451	0.04576	0.046
1.29912	0.01454	0.046	0.04613
1.30401	0.01472	0.04625	0.04631
1.3089	0.01476	0.0465	0.04647
1.31378	0.01498	0.04685	0.04663
1.31867	0.01503	0.04722	0.0468
1.32356	0.01519	0.04756	0.04692
1.32845	0.01532	0.04788	0.04703
1.33333	0.01534	0.04817	0.04715
1.33822	0.01536	0.04853	0.04722
1.34311	0.0153	0.04877	0.04733
1.348	0.01527	0.04913	0.04742
1.35288	0.01515	0.04947	0.04755
1.35777	0.0151	0.04981	0.04773
1.36266	0.01495	0.05016	0.04796
1.36755	0.01492	0.05051	0.04812
1.37243	0.01495	0.0509	0.04835
1.37732	0.01497	0.0512	0.04852
1.38221	0.01493	0.05162	0.04874
1.3871	0.01486	0.05207	0.04899
1.39198	0.01477	0.05249	0.04919
1.39687	0.01475	0.0529	0.04935
1.40176	0.01466	0.05329	0.04952
1.40665	0.01474	0.05369	0.04971
1.41153	0.01465	0.05405	0.04997
1.41642	0.01478	0.05439	0.05018
1.42131	0.01478	0.05488	0.05033
1.4262	0.01492	0.05532	0.05043
1.43109	0.01499	0.05579	0.05057
1.43597	0.01522	0.05626	0.05073
1.44086	0.01532	0.05672	0.05095
1.44575	0.01545	0.05721	0.05114
1.45064	0.01558	0.05767	0.05131
1.45552	0.01564	0.05813	0.05154
1.46041	0.01569	0.05871	0.05179
1.4653	0.01573	0.05918	0.05199
1.47019	0.01565	0.05961	0.0521
1.47507	0.01575	0.05992	0.05223
1.47996	0.01576	0.06026	0.05247
1.48485	0.0159	0.06063	0.05269
1.48974	0.01594	0.06101	0.05297
1.49462	0.01597	0.06146	0.0532
1.49951	0.01593	0.06189	0.05348

[truncated: 15 more sheets: Supplementary Fig. 4a, Supplementary Fig. 5a, Supplementary Fig. 6b, Supplementary Fig. 7a, Supplementary Fig. 8a, Supplementary Fig. 9b, Supplementary Fig. 9c, Supplementary Fig. 9d, Supplementary Fig. 9e, Supplementary Fig. 10b, Supplementary Fig. 10c, Supplementary Fig. 13c, Supplementary Fig. 13d, Supplementary Fig. 13g, Supplementary Fig. 13h]
