# Supplementary material for: Artificial kagome lattices of Shockley surface states patterned by halogen hydrogen-bonded organic frameworks
Source: Nat Commun. 2024 Apr 6;15:2969. doi: 10.1038/s41467-024-47367-5 (PMC10998891; doi:10.1038/s41467-024-47367-5)
Supplement: Supplementary file 3 — Source data [file 41467_2024_47367_MOESM3_ESM.zip › Supplementary Fig.2/note.txt]

The images corresponding the Fig. 2d,i,n 
